# Supplementary material for: Immune response kinetics to SARS-CoV-2 infection and COVID-19 vaccination among nursing home residents—Georgia, October 2020–July 2022
Source: PLoS One. 2024 Apr 16;19(4):e0301367. doi: 10.1371/journal.pone.0301367 (PMC11020945; doi:10.1371/journal.pone.0301367)
Supplement: S1 Dataset — (XLSX) [file pone.0301367.s002.xlsx]

## Sheet: main
ID	GROUP	GROUP2	GROUP3	Immunocomp	Vaccine_Type	Booster_Type1	Booster_Type2	age_Cat	Gender	Gender_cat	Race	Vaccine_Date1	Vaccine_Date2	BOOSTER_date	BOOSTER2_date	Infection_Date	reinfection_dt1	days_last_exp	mth_last_exp	exposures	exp_group	exp_group2	exp_group3	last_exp_type	Hybrid_Immunity	Specimen_Date	N_IgG	RBD_IgG	S_IgG	log_N	log_RBD	log_S	spike_inhibition	spike_inb_80	PBMC_cohort	pbmc_Specimen_Date	pbmc_%_S_IgG	pbmc_%_N_IgG	pbmc_%_S_IgA	pbmc_%_N_IgA	pbmc_notes	dt_enrollment	dt_end	pt_smoke_cig	pt_smoke_vape	pre_asthma	pre_copd	pre_diabetes	pre_cardio
1	Infected	Infected	Infected	Yes	Pfizer			≥75	Male	0	White	2021-01-06	2021-01-27			2020-10-14		50	1.64275	1 exposure	1 exposure, Infected	1 exposure, Male	1 exposure, White	Infection	Hybrid	2020-12-03	441.5	5881.2	4184	2.64493	3.76947	3.62159	98.2	1								2020-10-25	2021-05-16	FOR_SM	FOR_SM	NO	NO	YES	YES
1	Infected	Infected	Hybrid	Yes	Pfizer			≥75	Male	0	White	2021-01-06	2021-01-27			2020-10-14		1	0.0328549	2 exposures	2 exposures, Hybrid	2 exposures, Male	2 exposures, White	Vaccine	Hybrid	2021-01-07	567.5	8056.4	5059.5	2.75397	3.90614	3.70411	96.7	1								2020-10-25	2021-05-16	FOR_SM	FOR_SM	NO	NO	YES	YES
1	Infected	Infected	Hybrid	Yes	Pfizer			≥75	Male	0	White	2021-01-06	2021-01-27			2020-10-14		8	0.262839	3 exposures	3 exposures, Hybrid	3 exposures, Male	3 exposures, White	Vaccine	Hybrid	2021-02-04	385.3	12447.8	7528.9	2.5858	4.09509	3.87673	99.3	1								2020-10-25	2021-05-16	FOR_SM	FOR_SM	NO	NO	YES	YES
1	Infected	Infected	Hybrid	Yes	Pfizer			≥75	Male	0	White	2021-01-06	2021-01-27			2020-10-14		36	1.18278	3 exposures	3 exposures, Hybrid	3 exposures, Male	3 exposures, White	Vaccine	Hybrid	2021-03-04	319	10546.2	7131.6	2.50379	4.0231	3.85319	99.5	1								2020-10-25	2021-05-16	FOR_SM	FOR_SM	NO	NO	YES	YES
1	Infected	Infected	Hybrid	Yes	Pfizer			≥75	Male	0	White	2021-01-06	2021-01-27			2020-10-14		99	3.25264	3 exposures	3 exposures, Hybrid	3 exposures, Male	3 exposures, White	Vaccine	Hybrid	2021-05-06	217.9	6293.3	4364.3	2.33826	3.79888	3.63991	99.2	1								2020-10-25	2021-05-16	FOR_SM	FOR_SM	NO	NO	YES	YES
2	Infected	Infected	Infected	No	Pfizer			≤64	Male	0	White	2021-01-06	2021-01-27			2020-10-14		11	0.361404	1 exposure	1 exposure, Infected	1 exposure, Male	1 exposure, White	Infection	Hybrid	2020-10-25	3.5	1.3	1.1	0.544068	0.113943	0.0413927	6.6	0								2020-10-25	2022-01-13	CUR_SM	NEV_SM	NO	NO	NO	YES
2	Infected	Infected	Infected	No	Pfizer			≤64	Male	0	White	2021-01-06	2021-01-27			2020-10-14		17	0.558533	1 exposure	1 exposure, Infected	1 exposure, Male	1 exposure, White	Infection	Hybrid	2020-10-31	605.9	385.6	258.5	2.7824	2.58614	2.41246	62.7	0								2020-10-25	2022-01-13	CUR_SM	NEV_SM	NO	NO	NO	YES
2	Infected	Infected	Infected	No	Pfizer			≤64	Male	0	White	2021-01-06	2021-01-27			2020-10-14		50	1.64275	1 exposure	1 exposure, Infected	1 exposure, Male	1 exposure, White	Infection	Hybrid	2020-12-03	719.9	914	681.9	2.85727	2.96095	2.83372	75.3	0								2020-10-25	2022-01-13	CUR_SM	NEV_SM	NO	NO	NO	YES
2	Infected	Infected	Hybrid	No	Pfizer			≤64	Male	0	White	2021-01-06	2021-01-27			2020-10-14		1	0.0328549	2 exposures	2 exposures, Hybrid	2 exposures, Male	2 exposures, White	Vaccine	Hybrid	2021-01-07	435	575.2	409.7	2.63849	2.75982	2.61247	38.7	0								2020-10-25	2022-01-13	CUR_SM	NEV_SM	NO	NO	NO	YES
2	Infected	Infected	Hybrid	No	Pfizer			≤64	Male	0	White	2021-01-06	2021-01-27			2020-10-14		8	0.262839	3 exposures	3 exposures, Hybrid	3 exposures, Male	3 exposures, White	Vaccine	Hybrid	2021-02-04	292.4	7526.2	4505	2.46598	3.87658	3.65369	99.6	1								2020-10-25	2022-01-13	CUR_SM	NEV_SM	NO	NO	NO	YES
2	Infected	Infected	Hybrid	No	Pfizer			≤64	Male	0	White	2021-01-06	2021-01-27			2020-10-14		36	1.18278	3 exposures	3 exposures, Hybrid	3 exposures, Male	3 exposures, White	Vaccine	Hybrid	2021-03-04	242.7	4032.6	2732.1	2.38507	3.60559	3.4365	97.1	1								2020-10-25	2022-01-13	CUR_SM	NEV_SM	NO	NO	NO	YES
2	Infected	Infected	Hybrid	No	Pfizer			≤64	Male	0	White	2021-01-06	2021-01-27			2020-10-14		99	3.25264	3 exposures	3 exposures, Hybrid	3 exposures, Male	3 exposures, White	Vaccine	Hybrid	2021-05-06	108.1	1418.2	1001.6	2.03383	3.15174	3.00069	80.3	1								2020-10-25	2022-01-13	CUR_SM	NEV_SM	NO	NO	NO	YES
2	Infected	Infected	Hybrid	No	Pfizer			≤64	Male	0	White	2021-01-06	2021-01-27			2020-10-14		162	5.3225	3 exposures	3 exposures, Hybrid	3 exposures, Male	3 exposures, White	Vaccine	Hybrid	2021-07-08	61.6	791	610.8	1.78958	2.89818	2.7859	51.9	0								2020-10-25	2022-01-13	CUR_SM	NEV_SM	NO	NO	NO	YES
2	Infected	Infected	Hybrid	No	Pfizer			≤64	Male	0	White	2021-01-06	2021-01-27			2020-10-14		225	7.39236	3 exposures	3 exposures, Hybrid	3 exposures, Male	3 exposures, White	Vaccine	Hybrid	2021-09-09	44.0515	607.924	480.963	1.64396	2.78385	2.68211	47.6	0								2020-10-25	2022-01-13	CUR_SM	NEV_SM	NO	NO	NO	YES
2	Infected	Infected	Hybrid	No	Pfizer			≤64	Male	0	White	2021-01-06	2021-01-27			2020-10-14		295	9.6922	3 exposures	3 exposures, Hybrid	3 exposures, Male	3 exposures, White	Vaccine	Hybrid	2021-11-18	29.5861	532.929	390.228	1.47109	2.72667	2.59132	39.6	0								2020-10-25	2022-01-13	CUR_SM	NEV_SM	NO	NO	NO	YES
2	Infected	Infected	Hybrid	No	Pfizer			≤64	Male	0	White	2021-01-06	2021-01-27			2020-10-14		351	11.5321	3 exposures	3 exposures, Hybrid	3 exposures, Male	3 exposures, White	Vaccine	Hybrid	2022-01-13	135.591	545.243	417.445	2.13223	2.73659	2.6206	29.6	0								2020-10-25	2022-01-13	CUR_SM	NEV_SM	NO	NO	NO	YES
3	Infected	Infected	Infected	No	Pfizer			≤64	Male	0	White	2021-01-27	2021-02-24			2020-10-14		12	0.394259	1 exposure	1 exposure, Infected	1 exposure, Male	1 exposure, White	Infection	Hybrid	2020-10-26	134.2	10	7.8	2.12775	1	0.892095	19.1	0								2020-10-25	2021-03-29	FOR_SM	FOR_SM	NO	YES	YES	YES
3	Infected	Infected	Infected	No	Pfizer			≤64	Male	0	White	2021-01-27	2021-02-24			2020-10-14		17	0.558533	1 exposure	1 exposure, Infected	1 exposure, Male	1 exposure, White	Infection	Hybrid	2020-10-31	584.9	131.5	208.1	2.76708	2.11893	2.31827	71.1	0								2020-10-25	2021-03-29	FOR_SM	FOR_SM	NO	YES	YES	YES
3	Infected	Infected	Infected	No	Pfizer			≤64	Male	0	White	2021-01-27	2021-02-24			2020-10-14		50	1.64275	1 exposure	1 exposure, Infected	1 exposure, Male	1 exposure, White	Infection	Hybrid	2020-12-03	563.3	742.8	692.3	2.75074	2.87087	2.84029	58.5	0								2020-10-25	2021-03-29	FOR_SM	FOR_SM	NO	YES	YES	YES
3	Infected	Infected	Infected	No	Pfizer			≤64	Male	0	White	2021-01-27	2021-02-24			2020-10-14		85	2.79267	1 exposure	1 exposure, Infected	1 exposure, Male	1 exposure, White	Infection	Hybrid	2021-01-07	168	311.6	291.7	2.22531	2.4936	2.46494	44	0								2020-10-25	2021-03-29	FOR_SM	FOR_SM	NO	YES	YES	YES
3	Infected	Infected	Hybrid	No	Pfizer			≤64	Male	0	White	2021-01-27	2021-02-24			2020-10-14		8	0.262839	2 exposures	2 exposures, Hybrid	2 exposures, Male	2 exposures, White	Vaccine	Hybrid	2021-02-04	148.9	2480.3	1849.7	2.17289	3.3945	3.2671	88.7	1								2020-10-25	2021-03-29	FOR_SM	FOR_SM	NO	YES	YES	YES
3	Infected	Infected	Hybrid	No	Pfizer			≤64	Male	0	White	2021-01-27	2021-02-24			2020-10-14		8	0.262839	3 exposures	3 exposures, Hybrid	3 exposures, Male	3 exposures, White	Vaccine	Hybrid	2021-03-04	102.3	9065.8	6574.6	2.00988	3.95741	3.81787	99.2	1								2020-10-25	2021-03-29	FOR_SM	FOR_SM	NO	YES	YES	YES
4	Infected	Infected	Infected	No	Pfizer			65-74	Male	0	White	2021-01-06	2021-01-27			2020-10-08	2021-12-30	19	0.624243	1 exposure	1 exposure, Infected	1 exposure, Male	1 exposure, White	Infection	Hybrid	2020-10-27	1188.5	859.8	1322	3.075	2.9344	3.12123	79.9	0								2020-10-25	2022-01-20	CUR_SM	NEV_SM	NO	NO	NO	YES
4	Infected	Infected	Infected	No	Pfizer			65-74	Male	0	White	2021-01-06	2021-01-27			2020-10-08	2021-12-30	23	0.755663	1 exposure	1 exposure, Infected	1 exposure, Male	1 exposure, White	Infection	Hybrid	2020-10-31	1027.2	941.6	1519.3	3.01166	2.97387	3.18164	73.7	0								2020-10-25	2022-01-20	CUR_SM	NEV_SM	NO	NO	NO	YES
4	Infected	Infected	Infected	No	Pfizer			65-74	Male	0	White	2021-01-06	2021-01-27			2020-10-08	2021-12-30	56	1.83988	1 exposure	1 exposure, Infected	1 exposure, Male	1 exposure, White	Infection	Hybrid	2020-12-03	95.5	377.6	425.4	1.98	2.57703	2.6288	41.6	0								2020-10-25	2022-01-20	CUR_SM	NEV_SM	NO	NO	NO	YES
4	Infected	Infected	Hybrid	No	Pfizer			65-74	Male	0	White	2021-01-06	2021-01-27			2020-10-08	2021-12-30	1	0.0328549	2 exposures	2 exposures, Hybrid	2 exposures, Male	2 exposures, White	Vaccine	Hybrid	2021-01-07	50.6	280.5	288.5	1.70415	2.44793	2.46015	31.2	0								2020-10-25	2022-01-20	CUR_SM	NEV_SM	NO	NO	NO	YES
4	Infected	Infected	Hybrid	No	Pfizer			65-74	Male	0	White	2021-01-06	2021-01-27			2020-10-08	2021-12-30	8	0.262839	3 exposures	3 exposures, Hybrid	3 exposures, Male	3 exposures, White	Vaccine	Hybrid	2021-02-04	46.2	11439.3	8755.2	1.66464	4.0584	3.94227	99.6	1								2020-10-25	2022-01-20	CUR_SM	NEV_SM	NO	NO	NO	YES
4	Infected	Infected	Hybrid	No	Pfizer			65-74	Male	0	White	2021-01-06	2021-01-27			2020-10-08	2021-12-30	36	1.18278	3 exposures	3 exposures, Hybrid	3 exposures, Male	3 exposures, White	Vaccine	Hybrid	2021-03-04	25.8	9537.9	7541.3	1.41162	3.97945	3.87745	99.7	1								2020-10-25	2022-01-20	CUR_SM	NEV_SM	NO	NO	NO	YES
4	Infected	Infected	Hybrid	No	Pfizer			65-74	Male	0	White	2021-01-06	2021-01-27			2020-10-08	2021-12-30	131	4.30399	3 exposures	3 exposures, Hybrid	3 exposures, Male	3 exposures, White	Vaccine	Hybrid	2021-06-07	11.9	3817.7	3195.7	1.07555	3.5818	3.50457	98.4	1								2020-10-25	2022-01-20	CUR_SM	NEV_SM	NO	NO	NO	YES
4	Infected	Infected	Hybrid	No	Pfizer			65-74	Male	0	White	2021-01-06	2021-01-27			2020-10-08	2021-12-30	162	5.3225	3 exposures	3 exposures, Hybrid	3 exposures, Male	3 exposures, White	Vaccine	Hybrid	2021-07-08	8.3	2874	2041.1	0.919078	3.45849	3.30986	96.1	1								2020-10-25	2022-01-20	CUR_SM	NEV_SM	NO	NO	NO	YES
4	Infected	Infected	Hybrid	No	Pfizer			65-74	Male	0	White	2021-01-06	2021-01-27			2020-10-08	2021-12-30	225	7.39236	3 exposures	3 exposures, Hybrid	3 exposures, Male	3 exposures, White	Vaccine	Hybrid	2021-09-09	8.47649	2111.64	1552.84	0.928216	3.32462	3.19113	80.3	1								2020-10-25	2022-01-20	CUR_SM	NEV_SM	NO	NO	NO	YES
4	Infected	Infected	Hybrid	No	Pfizer			65-74	Male	0	White	2021-01-06	2021-01-27			2020-10-08	2021-12-30	295	9.6922	3 exposures	3 exposures, Hybrid	3 exposures, Male	3 exposures, White	Vaccine	Hybrid	2021-11-18	6.82891	1398.42	1114.64	0.834352	3.14564	3.04713	72	0								2020-10-25	2022-01-20	CUR_SM	NEV_SM	NO	NO	NO	YES
4	Infected	Reinfected	Hybrid	No	Pfizer			65-74	Male	0	White	2021-01-06	2021-01-27			2020-10-08	2021-12-30	21	0.689953	4 exposures	4 exposures, Hybrid	4 exposures, Male	4 exposures, White	Infection	Hybrid	2022-01-20	2068.75	23788.2	10855.8	3.31571	4.37636	4.03566	99.8	1								2020-10-25	2022-01-20	CUR_SM	NEV_SM	NO	NO	NO	YES
5	Infected	Infected	Infected	No	Pfizer			65-74	Male	0	Black	2021-01-27	2021-02-17			2020-10-14		13	0.427114	1 exposure	1 exposure, Infected	1 exposure, Male	1 exposure, Black	Infection	Hybrid	2020-10-27	211.4	656.3	639.7	2.3251	2.8171	2.80598	54.1	0								2020-10-25	2021-03-04	FOR_SM	NEV_SM	NO	YES	NO	YES
5	Infected	Infected	Infected	No	Pfizer			65-74	Male	0	Black	2021-01-27	2021-02-17			2020-10-14		50	1.64275	1 exposure	1 exposure, Infected	1 exposure, Male	1 exposure, Black	Infection	Hybrid	2020-12-03	160	651.4	585.6	2.20412	2.81385	2.7676	57.8	0								2020-10-25	2021-03-04	FOR_SM	NEV_SM	NO	YES	NO	YES
5	Infected	Infected	Hybrid	No	Pfizer			65-74	Male	0	Black	2021-01-27	2021-02-17			2020-10-14		8	0.262839	2 exposures	2 exposures, Hybrid	2 exposures, Male	2 exposures, Black	Vaccine	Hybrid	2021-02-04	133.4	5919.7	4395.3	2.12516	3.7723	3.64299	98.3	1								2020-10-25	2021-03-04	FOR_SM	NEV_SM	NO	YES	NO	YES
5	Infected	Infected	Hybrid	No	Pfizer			65-74	Male	0	Black	2021-01-27	2021-02-17			2020-10-14		15	0.492824	3 exposures	3 exposures, Hybrid	3 exposures, Male	3 exposures, Black	Vaccine	Hybrid	2021-03-04	110.1	22117.3	16180.6	2.04179	4.34473	4.20899	99.8	1								2020-10-25	2021-03-04	FOR_SM	NEV_SM	NO	YES	NO	YES
6	Infected	Infected	Infected	Yes	Pfizer			65-74	Female	1	Black	2021-01-06	2021-01-27			2020-10-23		3	0.0985647	1 exposure	1 exposure, Infected	1 exposure, Female	1 exposure, Black	Infection	Hybrid	2020-10-26	0.4	2.6	0.5	-0.39794	0.414973	-0.30103	2.9	0								2020-10-26	2021-03-04	FOR_SM	NEV_SM	NO	NO	NO	YES
6	Infected	Infected	Infected	Yes	Pfizer			65-74	Female	1	Black	2021-01-06	2021-01-27			2020-10-23		8	0.262839	1 exposure	1 exposure, Infected	1 exposure, Female	1 exposure, Black	Infection	Hybrid	2020-10-31	50.3	15.3	12	1.70157	1.18469	1.07918	11.9	0								2020-10-26	2021-03-04	FOR_SM	NEV_SM	NO	NO	NO	YES
6	Infected	Infected	Hybrid	Yes	Pfizer			65-74	Female	1	Black	2021-01-06	2021-01-27			2020-10-23		1	0.0328549	2 exposures	2 exposures, Hybrid	2 exposures, Female	2 exposures, Black	Vaccine	Hybrid	2021-01-07	285.1	459.5	521.1	2.455	2.66229	2.71692	56.8	0								2020-10-26	2021-03-04	FOR_SM	NEV_SM	NO	NO	NO	YES
6	Infected	Infected	Hybrid	Yes	Pfizer			65-74	Female	1	Black	2021-01-06	2021-01-27			2020-10-23		8	0.262839	3 exposures	3 exposures, Hybrid	3 exposures, Female	3 exposures, Black	Vaccine	Hybrid	2021-02-04	260.7	14102.1	10131.8	2.41614	4.14928	4.00569	99.7	1								2020-10-26	2021-03-04	FOR_SM	NEV_SM	NO	NO	NO	YES
6	Infected	Infected	Hybrid	Yes	Pfizer			65-74	Female	1	Black	2021-01-06	2021-01-27			2020-10-23		36	1.18278	3 exposures	3 exposures, Hybrid	3 exposures, Female	3 exposures, Black	Vaccine	Hybrid	2021-03-04	211.2	11357.1	8993.6	2.32469	4.05527	3.95393										2020-10-26	2021-03-04	FOR_SM	NEV_SM	NO	NO	NO	YES
7	Infected	Infected	Infected	Yes	Pfizer			≥75	Female	1	White	2021-01-06	2021-01-27			2020-10-13		15	0.492824	1 exposure	1 exposure, Infected	1 exposure, Female	1 exposure, White	Infection	Hybrid	2020-10-28	66.2	55.2	83.5	1.82086	1.74194	1.92169	66.7	0								2020-10-28	2021-03-04	FOR_SM	NEV_SM	NO	NO	NO	YES
7	Infected	Infected	Infected	Yes	Pfizer			≥75	Female	1	White	2021-01-06	2021-01-27			2020-10-13		23	0.755663	1 exposure	1 exposure, Infected	1 exposure, Female	1 exposure, White	Infection	Hybrid	2020-11-05	362.5	324.8	393.4	2.55931	2.51162	2.59483	43.1	0								2020-10-28	2021-03-04	FOR_SM	NEV_SM	NO	NO	NO	YES
7	Infected	Infected	Infected	Yes	Pfizer			≥75	Female	1	White	2021-01-06	2021-01-27			2020-10-13		51	1.6756	1 exposure	1 exposure, Infected	1 exposure, Female	1 exposure, White	Infection	Hybrid	2020-12-03	188.4	153.4	163.8	2.27508	2.18583	2.21431	13.7	0								2020-10-28	2021-03-04	FOR_SM	NEV_SM	NO	NO	NO	YES
7	Infected	Infected	Hybrid	Yes	Pfizer			≥75	Female	1	White	2021-01-06	2021-01-27			2020-10-13		1	0.0328549	2 exposures	2 exposures, Hybrid	2 exposures, Female	2 exposures, White	Vaccine	Hybrid	2021-01-07	166.6	193.7	183.8	2.22167	2.28713	2.26435	12.4	0								2020-10-28	2021-03-04	FOR_SM	NEV_SM	NO	NO	NO	YES
7	Infected	Infected	Hybrid	Yes	Pfizer			≥75	Female	1	White	2021-01-06	2021-01-27			2020-10-13		8	0.262839	3 exposures	3 exposures, Hybrid	3 exposures, Female	3 exposures, White	Vaccine	Hybrid	2021-02-04	96.9	5828.8	4987.5	1.98632	3.76558	3.69788	97.4	1								2020-10-28	2021-03-04	FOR_SM	NEV_SM	NO	NO	NO	YES
7	Infected	Infected	Hybrid	Yes	Pfizer			≥75	Female	1	White	2021-01-06	2021-01-27			2020-10-13		36	1.18278	3 exposures	3 exposures, Hybrid	3 exposures, Female	3 exposures, White	Vaccine	Hybrid	2021-03-04	82.1	8956.2	7208.4	1.91434	3.95212	3.85784	99.1	1								2020-10-28	2021-03-04	FOR_SM	NEV_SM	NO	NO	NO	YES
8	Infected	Infected	Hybrid	Yes	Pfizer			≥75	Female	1	White	2021-01-06	2021-01-27			2020-10-27		1	0.0328549	2 exposures	2 exposures, Hybrid	2 exposures, Female	2 exposures, White	Vaccine	Hybrid	2021-01-07	3566.5	1887	1385.9	3.55224	3.27577	3.14173	61.6	0								2020-10-28	2021-06-07	FOR_SM	NEV_SM	NO	YES	YES	YES
8	Infected	Infected	Hybrid	Yes	Pfizer			≥75	Female	1	White	2021-01-06	2021-01-27			2020-10-27		8	0.262839	3 exposures	3 exposures, Hybrid	3 exposures, Female	3 exposures, White	Vaccine	Hybrid	2021-02-04	1958.9	10475.6	6433.1	3.29201	4.02018	3.80842	99.3	1								2020-10-28	2021-06-07	FOR_SM	NEV_SM	NO	YES	YES	YES
8	Infected	Infected	Hybrid	Yes	Pfizer			≥75	Female	1	White	2021-01-06	2021-01-27			2020-10-27		131	4.30399	3 exposures	3 exposures, Hybrid	3 exposures, Female	3 exposures, White	Vaccine	Hybrid	2021-06-07	1223.7	4628.4	4038.5	3.08767	3.66543	3.60622	99.4	1								2020-10-28	2021-06-07	FOR_SM	NEV_SM	NO	YES	YES	YES
9	Infected	Infected	Infected	No	Pfizer			≥75	Female	1	White	2021-01-06	2021-01-27			2020-10-14	2022-01-10	11	0.361404	1 exposure	1 exposure, Infected	1 exposure, Female	1 exposure, White	Infection	Hybrid	2020-10-25	1070.9	46.4	56.6	3.02975	1.66652	1.75282	10.5	0								2020-10-29	2022-01-13	NEV_SM	NEV_SM	NO	NO	YES	YES
9	Infected	Infected	Infected	No	Pfizer			≥75	Female	1	White	2021-01-06	2021-01-27			2020-10-14	2022-01-10	17	0.558533	1 exposure	1 exposure, Infected	1 exposure, Female	1 exposure, White	Infection	Hybrid	2020-10-31	1985.8	364.4	319.9	3.29794	2.56158	2.50501	32.6	0								2020-10-29	2022-01-13	NEV_SM	NEV_SM	NO	NO	YES	YES
9	Infected	Infected	Infected	No	Pfizer			≥75	Female	1	White	2021-01-06	2021-01-27			2020-10-14	2022-01-10	50	1.64275	1 exposure	1 exposure, Infected	1 exposure, Female	1 exposure, White	Infection	Hybrid	2020-12-03	577.2	593.1	438	2.76133	2.77313	2.64147	48.2	0								2020-10-29	2022-01-13	NEV_SM	NEV_SM	NO	NO	YES	YES
9	Infected	Infected	Hybrid	No	Pfizer			≥75	Female	1	White	2021-01-06	2021-01-27			2020-10-14	2022-01-10	1	0.0328549	2 exposures	2 exposures, Hybrid	2 exposures, Female	2 exposures, White	Vaccine	Hybrid	2021-01-07	202.7	240.7	172.7	2.30685	2.38148	2.23729	18.5	0								2020-10-29	2022-01-13	NEV_SM	NEV_SM	NO	NO	YES	YES
9	Infected	Infected	Hybrid	No	Pfizer			≥75	Female	1	White	2021-01-06	2021-01-27			2020-10-14	2022-01-10	8	0.262839	3 exposures	3 exposures, Hybrid	3 exposures, Female	3 exposures, White	Vaccine	Hybrid	2021-02-04	185.3	10140	6096	2.26788	4.00604	3.78504	99.6	1								2020-10-29	2022-01-13	NEV_SM	NEV_SM	NO	NO	YES	YES
9	Infected	Infected	Hybrid	No	Pfizer			≥75	Female	1	White	2021-01-06	2021-01-27			2020-10-14	2022-01-10	36	1.18278	3 exposures	3 exposures, Hybrid	3 exposures, Female	3 exposures, White	Vaccine	Hybrid	2021-03-04	127.2	4887.7	3166	2.10449	3.6891	3.50051	98.8	1								2020-10-29	2022-01-13	NEV_SM	NEV_SM	NO	NO	YES	YES
9	Infected	Infected	Hybrid	No	Pfizer			≥75	Female	1	White	2021-01-06	2021-01-27			2020-10-14	2022-01-10	99	3.25264	3 exposures	3 exposures, Hybrid	3 exposures, Female	3 exposures, White	Vaccine	Hybrid	2021-05-06	62.5	1437.6	951.6	1.79588	3.15764	2.97845	65.4	0								2020-10-29	2022-01-13	NEV_SM	NEV_SM	NO	NO	YES	YES
9	Infected	Infected	Hybrid	No	Pfizer			≥75	Female	1	White	2021-01-06	2021-01-27			2020-10-14	2022-01-10	162	5.3225	3 exposures	3 exposures, Hybrid	3 exposures, Female	3 exposures, White	Vaccine	Hybrid	2021-07-08	58.7	952	689.3	1.76864	2.97864	2.83841	43.2	0								2020-10-29	2022-01-13	NEV_SM	NEV_SM	NO	NO	YES	YES
9	Infected	Infected	Hybrid	No	Pfizer			≥75	Female	1	White	2021-01-06	2021-01-27			2020-10-14	2022-01-10	225	7.39236	3 exposures	3 exposures, Hybrid	3 exposures, Female	3 exposures, White	Vaccine	Hybrid	2021-09-09	40.7085	622.694	380.827	1.60969	2.79427	2.58073	31.3	0								2020-10-29	2022-01-13	NEV_SM	NEV_SM	NO	NO	YES	YES
9	Infected	Infected	Hybrid	No	Pfizer			≥75	Female	1	White	2021-01-06	2021-01-27			2020-10-14	2022-01-10	295	9.6922	3 exposures	3 exposures, Hybrid	3 exposures, Female	3 exposures, White	Vaccine	Hybrid	2021-11-18	33.259	436.937	288.363	1.52191	2.64042	2.45994	26.5	0								2020-10-29	2022-01-13	NEV_SM	NEV_SM	NO	NO	YES	YES
9	Infected	Reinfected	Hybrid	No	Pfizer			≥75	Female	1	White	2021-01-06	2021-01-27			2020-10-14	2022-01-10	3	0.0985647	4 exposures	4 exposures, Hybrid	4 exposures, Female	4 exposures, White	Infection	Hybrid	2022-01-13	3167.4	9240.59	4058.93	3.5007	3.9657	3.60841	99.6	1								2020-10-29	2022-01-13	NEV_SM	NEV_SM	NO	NO	YES	YES
10	Infected	Infected	Infected	Yes	Pfizer			65-74	Male	0	Black	2021-01-15	2021-02-22			2020-10-27	2022-01-20	7	0.229984	1 exposure	1 exposure, Infected	1 exposure, Male	1 exposure, Black	Infection	Hybrid	2020-11-03	452.3	14.9	14.1	2.65543	1.17319	1.14922	10	0								2020-11-03	2022-01-20	FOR_SM	NEV_SM	NO	NO	NO	YES
10	Infected	Infected	Infected	Yes	Pfizer			65-74	Male	0	Black	2021-01-15	2021-02-22			2020-10-27	2022-01-20	13	0.427114	1 exposure	1 exposure, Infected	1 exposure, Male	1 exposure, Black	Infection	Hybrid	2020-11-09	1700.5	79.1	182.1	3.23058	1.89818	2.26031	32	0								2020-11-03	2022-01-20	FOR_SM	NEV_SM	NO	NO	NO	YES
10	Infected	Infected	Infected	Yes	Pfizer			65-74	Male	0	Black	2021-01-15	2021-02-22			2020-10-27	2022-01-20	37	1.21563	1 exposure	1 exposure, Infected	1 exposure, Male	1 exposure, Black	Infection	Hybrid	2020-12-03	1887.6	535.6	740.7	3.27591	2.72884	2.86964	59.5	0								2020-11-03	2022-01-20	FOR_SM	NEV_SM	NO	NO	NO	YES
10	Infected	Infected	Infected	Yes	Pfizer			65-74	Male	0	Black	2021-01-15	2021-02-22			2020-10-27	2022-01-20	72	2.36555	1 exposure	1 exposure, Infected	1 exposure, Male	1 exposure, Black	Infection	Hybrid	2021-01-07	2673.1	720.7	918.9	3.42702	2.85775	2.96327	41.2	0								2020-11-03	2022-01-20	FOR_SM	NEV_SM	NO	NO	NO	YES
10	Infected	Infected	Hybrid	Yes	Pfizer			65-74	Male	0	Black	2021-01-15	2021-02-22			2020-10-27	2022-01-20	20	0.657098	2 exposures	2 exposures, Hybrid	2 exposures, Male	2 exposures, Black	Vaccine	Hybrid	2021-02-04	1421.7	9375.9	8691.4	3.15281	3.97201	3.93909	99.6	1								2020-11-03	2022-01-20	FOR_SM	NEV_SM	NO	NO	NO	YES
10	Infected	Infected	Hybrid	Yes	Pfizer			65-74	Male	0	Black	2021-01-15	2021-02-22			2020-10-27	2022-01-20	10	0.328549	3 exposures	3 exposures, Hybrid	3 exposures, Male	3 exposures, Black	Vaccine	Hybrid	2021-03-04	1313.4	6213.7	5593.7	3.1184	3.79335	3.7477	99.4	1								2020-11-03	2022-01-20	FOR_SM	NEV_SM	NO	NO	NO	YES
10	Infected	Infected	Hybrid	Yes	Pfizer			65-74	Male	0	Black	2021-01-15	2021-02-22			2020-10-27	2022-01-20	73	2.39841	3 exposures	3 exposures, Hybrid	3 exposures, Male	3 exposures, Black	Vaccine	Hybrid	2021-05-06	796.2	2826.7	2952.5	2.90102	3.45128	3.47019	97.3	1								2020-11-03	2022-01-20	FOR_SM	NEV_SM	NO	NO	NO	YES
10	Infected	Infected	Hybrid	Yes	Pfizer			65-74	Male	0	Black	2021-01-15	2021-02-22			2020-10-27	2022-01-20	136	4.46827	3 exposures	3 exposures, Hybrid	3 exposures, Male	3 exposures, Black	Vaccine	Hybrid	2021-07-08	523.9	1397.8	1551.1	2.71925	3.14545	3.19064	79.2	0								2020-11-03	2022-01-20	FOR_SM	NEV_SM	NO	NO	NO	YES
10	Infected	Infected	Hybrid	Yes	Pfizer			65-74	Male	0	Black	2021-01-15	2021-02-22			2020-10-27	2022-01-20	199	6.53813	3 exposures	3 exposures, Hybrid	3 exposures, Male	3 exposures, Black	Vaccine	Hybrid	2021-09-09	285.759	642.159	748.742	2.456	2.80764	2.87433	42.8	0								2020-11-03	2022-01-20	FOR_SM	NEV_SM	NO	NO	NO	YES
10	Infected	Infected	Hybrid	Yes	Pfizer			65-74	Male	0	Black	2021-01-15	2021-02-22			2020-10-27	2022-01-20	269	8.83797	3 exposures	3 exposures, Hybrid	3 exposures, Male	3 exposures, Black	Vaccine	Hybrid	2021-11-18	163.404	425.348	465.416	2.21326	2.62874	2.66784	35.6	0								2020-11-03	2022-01-20	FOR_SM	NEV_SM	NO	NO	NO	YES
10	Infected	Reinfected	Hybrid	Yes	Pfizer			65-74	Male	0	Black	2021-01-15	2021-02-22			2020-10-27	2022-01-20	0	0	4 exposures	4 exposures, Hybrid	4 exposures, Male	4 exposures, Black	Vaccine	Hybrid	2022-01-20	1767.42	4665.62	2666.13	3.24734	3.66891	3.42588	98.5	1								2020-11-03	2022-01-20	FOR_SM	NEV_SM	NO	NO	NO	YES
11	Infected	Infected	Hybrid	Yes	Pfizer	Pfizer		65-74	Female	1	White	2020-12-30	2021-02-10	2021-10-21		2021-01-12		43	1.41276	3 exposures	3 exposures, Hybrid	3 exposures, Female	3 exposures, White	Vaccine	Hybrid	2021-03-25	36.9574	2297.61	1872.95	1.5677	3.36128	3.27253	97.9	1	Y	2021-03-31	2.30769	0	0.323625	0.453074		2021-03-24	2022-03-09	FOR_SM	NEV_SM	NO	NO	NO	YES
11	Infected	Infected	Hybrid	Yes	Pfizer	Pfizer		65-74	Female	1	White	2020-12-30	2021-02-10	2021-10-21		2021-01-12		64	2.10271	3 exposures	3 exposures, Hybrid	3 exposures, Female	3 exposures, White	Vaccine	Hybrid	2021-04-15	48.0302	3046.37	2492.2	1.68151	3.48378	3.39658	98	1	Y							2021-03-24	2022-03-09	FOR_SM	NEV_SM	NO	NO	NO	YES
11	Infected	Infected	Hybrid	Yes	Pfizer	Pfizer		65-74	Female	1	White	2020-12-30	2021-02-10	2021-10-21		2021-01-12		77	2.52983	3 exposures	3 exposures, Hybrid	3 exposures, Female	3 exposures, White	Vaccine	Hybrid	2021-04-28	39.7035	2223.99	1913.56	1.59883	3.34713	3.28184	91.1	1	Y							2021-03-24	2022-03-09	FOR_SM	NEV_SM	NO	NO	NO	YES
11	Infected	Infected	Hybrid	Yes	Pfizer	Pfizer		65-74	Female	1	White	2020-12-30	2021-02-10	2021-10-21		2021-01-12		91	2.9898	3 exposures	3 exposures, Hybrid	3 exposures, Female	3 exposures, White	Vaccine	Hybrid	2021-05-12	45.222	2022.62	1723.04	1.65535	3.30591	3.2363	95.2	1	Y							2021-03-24	2022-03-09	FOR_SM	NEV_SM	NO	NO	NO	YES
11	Infected	Infected	Hybrid	Yes	Pfizer	Pfizer		65-74	Female	1	White	2020-12-30	2021-02-10	2021-10-21		2021-01-12		105	3.44977	3 exposures	3 exposures, Hybrid	3 exposures, Female	3 exposures, White	Vaccine	Hybrid	2021-05-26	47.1832	1792.45	1839.84	1.67379	3.25345	3.26478	93.9	1	Y							2021-03-24	2022-03-09	FOR_SM	NEV_SM	NO	NO	NO	YES
11	Infected	Infected	Hybrid	Yes	Pfizer	Pfizer		65-74	Female	1	White	2020-12-30	2021-02-10	2021-10-21		2021-01-12		161	5.28964	3 exposures	3 exposures, Hybrid	3 exposures, Female	3 exposures, White	Vaccine	Hybrid	2021-07-21	55.735	1296.37	1136.48	1.74613	3.11273	3.05556	71	0	Y							2021-03-24	2022-03-09	FOR_SM	NEV_SM	NO	NO	NO	YES
11	Infected	Infected	Hybrid	Yes	Pfizer	Pfizer		65-74	Female	1	White	2020-12-30	2021-02-10	2021-10-21		2021-01-12		217	7.12952	3 exposures	3 exposures, Hybrid	3 exposures, Female	3 exposures, White	Vaccine	Hybrid	2021-09-15	23.16	413.14	384.49	1.36474	2.6161	2.58489	45	0	Y	2021-09-15	0	0	0	0	exclude data	2021-03-24	2022-03-09	FOR_SM	NEV_SM	NO	NO	NO	YES
11	Infected	Infected	Hybrid	Yes	Pfizer	Pfizer		65-74	Female	1	White	2020-12-30	2021-02-10	2021-10-21		2021-01-12		14	0.459969	4 exposures	4 exposures, Hybrid	4 exposures, Female	4 exposures, White	Vaccine	Hybrid	2021-11-04	23.44	6721.29	5439.93	1.36996	3.82745	3.73559	99.7	1	Y							2021-03-24	2022-03-09	FOR_SM	NEV_SM	NO	NO	NO	YES
11	Infected	Infected	Hybrid	Yes	Pfizer	Pfizer		65-74	Female	1	White	2020-12-30	2021-02-10	2021-10-21		2021-01-12		76	2.49697	4 exposures	4 exposures, Hybrid	4 exposures, Female	4 exposures, White	Vaccine	Hybrid	2022-01-05	17.1437	5271.02	3742.6	1.2341	3.72189	3.57317	99.6	1	Y							2021-03-24	2022-03-09	FOR_SM	NEV_SM	NO	NO	NO	YES
11	Infected	Infected	Hybrid	Yes	Pfizer	Pfizer		65-74	Female	1	White	2020-12-30	2021-02-10	2021-10-21		2021-01-12		111	3.6469	4 exposures	4 exposures, Hybrid	4 exposures, Female	4 exposures, White	Vaccine	Hybrid	2022-02-09	9.24	3638.66	1997.97	0.965672	3.56094	3.30059	98.8	1	Y	2022-02-09	1.78571	0	0	0		2021-03-24	2022-03-09	FOR_SM	NEV_SM	NO	NO	NO	YES
11	Infected	Infected	Hybrid	Yes	Pfizer	Pfizer		65-74	Female	1	White	2020-12-30	2021-02-10	2021-10-21		2021-01-12		139	4.56683	4 exposures	4 exposures, Hybrid	4 exposures, Female	4 exposures, White	Vaccine	Hybrid	2022-03-09	7.98916	2907.15	2155.66	0.902501	3.46347	3.33358	97.7	1	Y	2022-03-09	0	0	0	0		2021-03-24	2022-03-09	FOR_SM	NEV_SM	NO	NO	NO	YES
12	Infected	Infected	Hybrid	Yes	Pfizer	Pfizer		≥75	Female	1	White	2020-12-30	2021-01-20	2021-10-21		2020-06-23	2022-03-09	65	2.13557	3 exposures	3 exposures, Hybrid	3 exposures, Female	3 exposures, White	Vaccine	Hybrid	2021-03-26	7.67415	3187.66	2314.32	0.88503	3.50347	3.36442	95.7	1								2021-03-25	2022-03-09	FOR_SM	NEV_SM	NO	NO	NO	YES
12	Infected	Infected	Hybrid	Yes	Pfizer	Pfizer		≥75	Female	1	White	2020-12-30	2021-01-20	2021-10-21		2020-06-23	2022-03-09	85	2.79267	3 exposures	3 exposures, Hybrid	3 exposures, Female	3 exposures, White	Vaccine	Hybrid	2021-04-15	4.76112	1463.83	1098.1	0.677709	3.16549	3.04064	88	1								2021-03-25	2022-03-09	FOR_SM	NEV_SM	NO	NO	NO	YES
12	Infected	Infected	Hybrid	Yes	Pfizer	Pfizer		≥75	Female	1	White	2020-12-30	2021-01-20	2021-10-21		2020-06-23	2022-03-09	98	3.21978	3 exposures	3 exposures, Hybrid	3 exposures, Female	3 exposures, White	Vaccine	Hybrid	2021-04-28	5.9469	1489.05	1159.31	0.774291	3.17291	3.0642	75.9	0								2021-03-25	2022-03-09	FOR_SM	NEV_SM	NO	NO	NO	YES
12	Infected	Infected	Hybrid	Yes	Pfizer	Pfizer		≥75	Female	1	White	2020-12-30	2021-01-20	2021-10-21		2020-06-23	2022-03-09	112	3.67975	3 exposures	3 exposures, Hybrid	3 exposures, Female	3 exposures, White	Vaccine	Hybrid	2021-05-12	6.90115	1477.87	1178.34	0.838922	3.16964	3.07127	74.4	0								2021-03-25	2022-03-09	FOR_SM	NEV_SM	NO	NO	NO	YES
12	Infected	Infected	Hybrid	Yes	Pfizer	Pfizer		≥75	Female	1	White	2020-12-30	2021-01-20	2021-10-21		2020-06-23	2022-03-09	126	4.13972	3 exposures	3 exposures, Hybrid	3 exposures, Female	3 exposures, White	Vaccine	Hybrid	2021-05-26	3.80388	682.781	555.362	0.580227	2.83428	2.74458	62.5	0								2021-03-25	2022-03-09	FOR_SM	NEV_SM	NO	NO	NO	YES
12	Infected	Infected	Hybrid	Yes	Pfizer	Pfizer		≥75	Female	1	White	2020-12-30	2021-01-20	2021-10-21		2020-06-23	2022-03-09	182	5.97959	3 exposures	3 exposures, Hybrid	3 exposures, Female	3 exposures, White	Vaccine	Hybrid	2021-07-21	12.5204	1020.96	882.354	1.09762	3.00901	2.94564	46.9	0								2021-03-25	2022-03-09	FOR_SM	NEV_SM	NO	NO	NO	YES
12	Infected	Infected	Hybrid	Yes	Pfizer	Pfizer		≥75	Female	1	White	2020-12-30	2021-01-20	2021-10-21		2020-06-23	2022-03-09	238	7.81947	3 exposures	3 exposures, Hybrid	3 exposures, Female	3 exposures, White	Vaccine	Hybrid	2021-09-15	5.16	339.26	392.87	0.71265	2.53053	2.59425	30.5	0								2021-03-25	2022-03-09	FOR_SM	NEV_SM	NO	NO	NO	YES
12	Infected	Infected	Hybrid	Yes	Pfizer	Pfizer		≥75	Female	1	White	2020-12-30	2021-01-20	2021-10-21		2020-06-23	2022-03-09	14	0.459969	4 exposures	4 exposures, Hybrid	4 exposures, Female	4 exposures, White	Vaccine	Hybrid	2021-11-04	9.67	9940.19	6699.62	0.985426	3.99739	3.82605	98.9	1								2021-03-25	2022-03-09	FOR_SM	NEV_SM	NO	NO	NO	YES
12	Infected	Infected	Hybrid	Yes	Pfizer	Pfizer		≥75	Female	1	White	2020-12-30	2021-01-20	2021-10-21		2020-06-23	2022-03-09	76	2.49697	4 exposures	4 exposures, Hybrid	4 exposures, Female	4 exposures, White	Vaccine	Hybrid	2022-01-05	4.87127	2935.98	1555.58	0.687642	3.46775	3.19189	87.9	1								2021-03-25	2022-03-09	FOR_SM	NEV_SM	NO	NO	NO	YES
12	Infected	Reinfected	Hybrid	Yes	Pfizer	Pfizer		≥75	Female	1	White	2020-12-30	2021-01-20	2021-10-21		2020-06-23	2022-03-09	0	0	5 exposures	5 exposures, Hybrid	5 exposures, Female	5 exposures, White	Infection	Hybrid	2022-03-09	504.693	5916.1	2745.72	2.70303	3.77204	3.43866	97.1	1								2021-03-25	2022-03-09	FOR_SM	NEV_SM	NO	NO	NO	YES
13	Infected	Infected	Hybrid	Yes	Pfizer	Pfizer		≥75	Female	1	White	2020-12-30	2021-01-20	2021-10-21				65	2.13557	3 exposures	3 exposures, Hybrid	3 exposures, Female	3 exposures, White	Vaccine	Hybrid	2021-03-26	51.3116	4381.21	4414.2	1.71022	3.64159	3.64485	99.4	1	Y							2021-03-26	2021-11-27	NEV_SM	NEV_SM	NO	NO	NO	YES
13	Infected	Infected	Hybrid	Yes	Pfizer	Pfizer		≥75	Female	1	White	2020-12-30	2021-01-20	2021-10-21				85	2.79267	3 exposures	3 exposures, Hybrid	3 exposures, Female	3 exposures, White	Vaccine	Hybrid	2021-04-15	47.0226	3893.15	3471.24	1.67231	3.5903	3.54048	99.3	1	Y							2021-03-26	2021-11-27	NEV_SM	NEV_SM	NO	NO	NO	YES
13	Infected	Infected	Hybrid	Yes	Pfizer	Pfizer		≥75	Female	1	White	2020-12-30	2021-01-20	2021-10-21				98	3.21978	3 exposures	3 exposures, Hybrid	3 exposures, Female	3 exposures, White	Vaccine	Hybrid	2021-04-28	46.2795	3567.76	2998.68	1.66539	3.5524	3.47693	97.6	1	Y							2021-03-26	2021-11-27	NEV_SM	NEV_SM	NO	NO	NO	YES
13	Infected	Infected	Hybrid	Yes	Pfizer	Pfizer		≥75	Female	1	White	2020-12-30	2021-01-20	2021-10-21				112	3.67975	3 exposures	3 exposures, Hybrid	3 exposures, Female	3 exposures, White	Vaccine	Hybrid	2021-05-12	43.1363	3316.62	3090.89	1.63484	3.5207	3.49008	99.2	1	Y							2021-03-26	2021-11-27	NEV_SM	NEV_SM	NO	NO	NO	YES
13	Infected	Infected	Hybrid	Yes	Pfizer	Pfizer		≥75	Female	1	White	2020-12-30	2021-01-20	2021-10-21				126	4.13972	3 exposures	3 exposures, Hybrid	3 exposures, Female	3 exposures, White	Vaccine	Hybrid	2021-05-26	35.7508	2590.65	2269.16	1.55329	3.41341	3.35587	98	1	Y							2021-03-26	2021-11-27	NEV_SM	NEV_SM	NO	NO	NO	YES
13	Infected	Infected	Hybrid	Yes	Pfizer	Pfizer		≥75	Female	1	White	2020-12-30	2021-01-20	2021-10-21				182	5.97959	3 exposures	3 exposures, Hybrid	3 exposures, Female	3 exposures, White	Vaccine	Hybrid	2021-07-21	104.886	4433.84	3457.17	2.02072	3.64678	3.53872	91	1	Y							2021-03-26	2021-11-27	NEV_SM	NEV_SM	NO	NO	NO	YES
13	Infected	Infected	Hybrid	Yes	Pfizer	Pfizer		≥75	Female	1	White	2020-12-30	2021-01-20	2021-10-21				238	7.81947	3 exposures	3 exposures, Hybrid	3 exposures, Female	3 exposures, White	Vaccine	Hybrid	2021-09-15	32.54	1093.75	1115.66	1.51242	3.03892	3.04753	73.9	0	Y	2021-09-15	0	0	0	0		2021-03-26	2021-11-27	NEV_SM	NEV_SM	NO	NO	NO	YES
13	Infected	Infected	Hybrid	Yes	Pfizer	Pfizer		≥75	Female	1	White	2020-12-30	2021-01-20	2021-10-21				14	0.459969	4 exposures	4 exposures, Hybrid	4 exposures, Female	4 exposures, White	Vaccine	Hybrid	2021-11-04	62.44	3924.6	3818.23	1.79546	3.5938	3.58186	98.9	1	Y							2021-03-26	2021-11-27	NEV_SM	NEV_SM	NO	NO	NO	YES
14	Infected	Infected	Hybrid	No	Pfizer	Pfizer		≥75	Female	1	White	2020-12-30	2021-02-10	2021-10-21		2021-01-14		44	1.44562	3 exposures	3 exposures, Hybrid	3 exposures, Female	3 exposures, White	Vaccine	Hybrid	2021-03-26	17.3684	1790.93	1179.15	1.23976	3.25308	3.07157	90.2	1								2021-03-26	2022-03-09	FOR_SM	NEV_SM	NO	NO	NO	YES
14	Infected	Infected	Hybrid	No	Pfizer	Pfizer		≥75	Female	1	White	2020-12-30	2021-02-10	2021-10-21		2021-01-14		64	2.10271	3 exposures	3 exposures, Hybrid	3 exposures, Female	3 exposures, White	Vaccine	Hybrid	2021-04-15	14.6499	1411.44	900.365	1.16583	3.14966	2.95442	82.5	1								2021-03-26	2022-03-09	FOR_SM	NEV_SM	NO	NO	NO	YES
14	Infected	Infected	Hybrid	No	Pfizer	Pfizer		≥75	Female	1	White	2020-12-30	2021-02-10	2021-10-21		2021-01-14		77	2.52983	3 exposures	3 exposures, Hybrid	3 exposures, Female	3 exposures, White	Vaccine	Hybrid	2021-04-28	14.0088	1079.3	700.648	1.1464	3.03314	2.8455	64.4	0								2021-03-26	2022-03-09	FOR_SM	NEV_SM	NO	NO	NO	YES
14	Infected	Infected	Hybrid	No	Pfizer	Pfizer		≥75	Female	1	White	2020-12-30	2021-02-10	2021-10-21		2021-01-14		91	2.9898	3 exposures	3 exposures, Hybrid	3 exposures, Female	3 exposures, White	Vaccine	Hybrid	2021-05-12	12.1514	924.798	567.708	1.08463	2.96605	2.75413	60.1	0								2021-03-26	2022-03-09	FOR_SM	NEV_SM	NO	NO	NO	YES
14	Infected	Infected	Hybrid	No	Pfizer	Pfizer		≥75	Female	1	White	2020-12-30	2021-02-10	2021-10-21		2021-01-14		105	3.44977	3 exposures	3 exposures, Hybrid	3 exposures, Female	3 exposures, White	Vaccine	Vaccine	2021-05-26	8.62689	607.014	394.596	0.935854	2.7832	2.59615	52.6	0								2021-03-26	2022-03-09	FOR_SM	NEV_SM	NO	NO	NO	YES
14	Infected	Infected	Hybrid	No	Pfizer	Pfizer		≥75	Female	1	White	2020-12-30	2021-02-10	2021-10-21		2021-01-14		161	5.28964	3 exposures	3 exposures, Hybrid	3 exposures, Female	3 exposures, White	Vaccine	Vaccine	2021-07-21	9.72396	619.036	439.107	0.987843	2.79172	2.64257	47.3	0								2021-03-26	2022-03-09	FOR_SM	NEV_SM	NO	NO	NO	YES
14	Infected	Infected	Hybrid	No	Pfizer	Pfizer		≥75	Female	1	White	2020-12-30	2021-02-10	2021-10-21		2021-01-14		217	7.12952	3 exposures	3 exposures, Hybrid	3 exposures, Female	3 exposures, White	Vaccine	Hybrid	2021-09-15	5.47	290.7	270.9	0.737987	2.46345	2.43281	23.5	0								2021-03-26	2022-03-09	FOR_SM	NEV_SM	NO	NO	NO	YES
14	Infected	Infected	Hybrid	No	Pfizer	Pfizer		≥75	Female	1	White	2020-12-30	2021-02-10	2021-10-21		2021-01-14		76	2.49697	4 exposures	4 exposures, Hybrid	4 exposures, Female	4 exposures, White	Vaccine	Hybrid	2022-01-05	5.60923	23706.3	16532	0.748903	4.37486	4.21832	99.9	1								2021-03-26	2022-03-09	FOR_SM	NEV_SM	NO	NO	NO	YES
14	Infected	Infected	Hybrid	No	Pfizer	Pfizer		≥75	Female	1	White	2020-12-30	2021-02-10	2021-10-21		2021-01-14		139	4.56683	4 exposures	4 exposures, Hybrid	4 exposures, Female	4 exposures, White	Vaccine	Hybrid	2022-03-09	3.66722	9092.55	7726.65	0.564337	3.95869	3.88799	99.5	1								2021-03-26	2022-03-09	FOR_SM	NEV_SM	NO	NO	NO	YES
15	Infected	Infected	Infected	Yes	Moderna	Moderna		≥75	Female	1	White	2021-04-14	2021-05-12	2021-12-14		2020-12-28	2022-01-25	88	2.89123	1 exposure	1 exposure, Infected	1 exposure, Female	1 exposure, White	Infection	Hybrid	2021-03-26	34.2692	3559.14	1232.58	1.5349	3.55135	3.09081	99.4	1								2021-03-26	2022-05-02	NEV_SM	NEV_SM	NO	NO	NO	YES
15	Infected	Infected	Hybrid	Yes	Moderna	Moderna		≥75	Female	1	White	2021-04-14	2021-05-12	2021-12-14		2020-12-28	2022-01-25	1	0.0328549	2 exposures	2 exposures, Hybrid	2 exposures, Female	2 exposures, White	Vaccine	Hybrid	2021-04-15	45.1456	3636.39	1239.76	1.65462	3.56067	3.09334	96.5	1								2021-03-26	2022-05-02	NEV_SM	NEV_SM	NO	NO	NO	YES
15	Infected	Infected	Hybrid	Yes	Moderna	Moderna		≥75	Female	1	White	2021-04-14	2021-05-12	2021-12-14		2020-12-28	2022-01-25	15	0.492824	2 exposures	2 exposures, Hybrid	2 exposures, Female	2 exposures, White	Vaccine	Hybrid	2021-04-29	23.3217	5137.04	3474.15	1.36776	3.71071	3.54085	98.7	1								2021-03-26	2022-05-02	NEV_SM	NEV_SM	NO	NO	NO	YES
15	Infected	Infected	Hybrid	Yes	Moderna	Moderna		≥75	Female	1	White	2021-04-14	2021-05-12	2021-12-14		2020-12-28	2022-01-25	0	0	3 exposures	3 exposures, Hybrid	3 exposures, Female	3 exposures, White	Vaccine	Hybrid	2021-05-12	22.9252	3663.58	2276.67	1.36031	3.56391	3.3573	98.1	1								2021-03-26	2022-05-02	NEV_SM	NEV_SM	NO	NO	NO	YES
15	Infected	Infected	Hybrid	Yes	Moderna	Moderna		≥75	Female	1	White	2021-04-14	2021-05-12	2021-12-14		2020-12-28	2022-01-25	14	0.459969	3 exposures	3 exposures, Hybrid	3 exposures, Female	3 exposures, White	Vaccine	Hybrid	2021-05-26	22.3271	4041.66	2698.5	1.34883	3.60656	3.43112	96.6	1								2021-03-26	2022-05-02	NEV_SM	NEV_SM	NO	NO	NO	YES
15	Infected	Infected	Hybrid	Yes	Moderna	Moderna		≥75	Female	1	White	2021-04-14	2021-05-12	2021-12-14		2020-12-28	2022-01-25	70	2.29984	3 exposures	3 exposures, Hybrid	3 exposures, Female	3 exposures, White	Vaccine	Hybrid	2021-07-21	32.12	2215.16	1308.13	1.50678	3.3454	3.11665	52.4	0								2021-03-26	2022-05-02	NEV_SM	NEV_SM	NO	NO	NO	YES
15	Infected	Infected	Hybrid	Yes	Moderna	Moderna		≥75	Female	1	White	2021-04-14	2021-05-12	2021-12-14		2020-12-28	2022-01-25	126	4.13972	3 exposures	3 exposures, Hybrid	3 exposures, Female	3 exposures, White	Vaccine	Hybrid	2021-09-15	16.1185	718.455	429.312	1.20732	2.8564	2.63277	0	0								2021-03-26	2022-05-02	NEV_SM	NEV_SM	NO	NO	NO	YES
15	Infected	Infected	Hybrid	Yes	Moderna	Moderna		≥75	Female	1	White	2021-04-14	2021-05-12	2021-12-14		2020-12-28	2022-01-25	189	6.20958	3 exposures	3 exposures, Hybrid	3 exposures, Female	3 exposures, White	Vaccine	Hybrid	2021-11-17	11.6	247.48	262.79	1.06446	2.39354	2.41961	0	0								2021-03-26	2022-05-02	NEV_SM	NEV_SM	NO	NO	NO	YES
15	Infected	Infected	Hybrid	Yes	Moderna	Moderna		≥75	Female	1	White	2021-04-14	2021-05-12	2021-12-14		2020-12-28	2022-01-25	22	0.722808	4 exposures	4 exposures, Hybrid	4 exposures, Female	4 exposures, White	Vaccine	Hybrid	2022-01-05	13.4857	1297.19	999.07	1.12987	3.113	2.9996	44	0								2021-03-26	2022-05-02	NEV_SM	NEV_SM	NO	NO	NO	YES
15	Infected	Reinfected	Hybrid	Yes	Moderna	Moderna		≥75	Female	1	White	2021-04-14	2021-05-12	2021-12-14		2020-12-28	2022-01-25	43	1.41276	5 exposures	5 exposures, Hybrid	5 exposures, Female	5 exposures, White	Infection	Hybrid	2022-03-09	2929.46	3726.1	2240.2	3.46679	3.57126	3.35029	78.3	0								2021-03-26	2022-05-02	NEV_SM	NEV_SM	NO	NO	NO	YES
16	Infected	Infected	Hybrid	No	Pfizer	Pfizer		65-74	Female	1	White	2020-12-30	2021-01-20	2021-10-21				68	2.23413	3 exposures	3 exposures, Hybrid	3 exposures, Female	3 exposures, White	Vaccine	Hybrid	2021-03-29	113.929	263.857	329.207	2.05663	2.42137	2.51747	43	0	Y	2021-03-31	4.29293	0.10101	0.131234	0		2021-03-29	2022-03-09	NEV_SM	NEV_SM	NO	NO	NO	NO
16	Infected	Infected	Hybrid	No	Pfizer	Pfizer		65-74	Female	1	White	2020-12-30	2021-01-20	2021-10-21				85	2.79267	3 exposures	3 exposures, Hybrid	3 exposures, Female	3 exposures, White	Vaccine	Hybrid	2021-04-15	84.8313	159.152	197.085	1.92856	2.20181	2.29465	42.5	0	Y							2021-03-29	2022-03-09	NEV_SM	NEV_SM	NO	NO	NO	NO
16	Infected	Infected	Hybrid	No	Pfizer	Pfizer		65-74	Female	1	White	2020-12-30	2021-01-20	2021-10-21				98	3.21978	3 exposures	3 exposures, Hybrid	3 exposures, Female	3 exposures, White	Vaccine	Hybrid	2021-04-28	104.194	154.339	204.611	2.01784	2.18848	2.31093	33.9	0	Y							2021-03-29	2022-03-09	NEV_SM	NEV_SM	NO	NO	NO	NO
16	Infected	Infected	Hybrid	No	Pfizer	Pfizer		65-74	Female	1	White	2020-12-30	2021-01-20	2021-10-21				112	3.67975	3 exposures	3 exposures, Hybrid	3 exposures, Female	3 exposures, White	Vaccine	Hybrid	2021-05-12	83.5279	112.432	164.057	1.92183	2.05089	2.21499	37.6	0	Y							2021-03-29	2022-03-09	NEV_SM	NEV_SM	NO	NO	NO	NO
16	Infected	Infected	Hybrid	No	Pfizer	Pfizer		65-74	Female	1	White	2020-12-30	2021-01-20	2021-10-21				126	4.13972	3 exposures	3 exposures, Hybrid	3 exposures, Female	3 exposures, White	Vaccine	Hybrid	2021-05-26	76.3938	95.2182	124.64	1.88306	1.97872	2.09566	22.6	0	Y							2021-03-29	2022-03-09	NEV_SM	NEV_SM	NO	NO	NO	NO
16	Infected	Infected	Hybrid	No	Pfizer	Pfizer		65-74	Female	1	White	2020-12-30	2021-01-20	2021-10-21				182	5.97959	3 exposures	3 exposures, Hybrid	3 exposures, Female	3 exposures, White	Vaccine	Hybrid	2021-07-21	85.6868	92.5897	152.661	1.93291	1.96656	2.18373	58.7	0	Y							2021-03-29	2022-03-09	NEV_SM	NEV_SM	NO	NO	NO	NO
16	Infected	Infected	Hybrid	No	Pfizer	Pfizer		65-74	Female	1	White	2020-12-30	2021-01-20	2021-10-21				238	7.81947	3 exposures	3 exposures, Hybrid	3 exposures, Female	3 exposures, White	Vaccine	Hybrid	2021-09-15	46.99	37.55	101.94	1.67201	1.57461	2.00834	22.2	0	Y	2021-09-15	0.423729	0	0	0		2021-03-29	2022-03-09	NEV_SM	NEV_SM	NO	NO	NO	NO
16	Infected	Infected	Hybrid	No	Pfizer	Pfizer		65-74	Female	1	White	2020-12-30	2021-01-20	2021-10-21				14	0.459969	4 exposures	4 exposures, Hybrid	4 exposures, Female	4 exposures, White	Vaccine	Hybrid	2021-11-04	70.82	4431.47	3736.79	1.85016	3.64655	3.5725	97	1	Y							2021-03-29	2022-03-09	NEV_SM	NEV_SM	NO	NO	NO	NO
16	Infected	Infected	Hybrid	No	Pfizer	Pfizer		65-74	Female	1	White	2020-12-30	2021-01-20	2021-10-21				76	2.49697	4 exposures	4 exposures, Hybrid	4 exposures, Female	4 exposures, White	Vaccine	Hybrid	2022-01-05	76.8369	5224.32	3787.73	1.88557	3.71803	3.57838	97.5	1	Y							2021-03-29	2022-03-09	NEV_SM	NEV_SM	NO	NO	NO	NO
16	Infected	Infected	Hybrid	No	Pfizer	Pfizer		65-74	Female	1	White	2020-12-30	2021-01-20	2021-10-21				111	3.6469	4 exposures	4 exposures, Hybrid	4 exposures, Female	4 exposures, White	Vaccine	Hybrid	2022-02-09	61.88	3293.36	3157.17	1.79155	3.51764	3.4993	88.7	1	Y	2022-02-09	2.0202	0	0	0		2021-03-29	2022-03-09	NEV_SM	NEV_SM	NO	NO	NO	NO
16	Infected	Infected	Hybrid	No	Pfizer	Pfizer		65-74	Female	1	White	2020-12-30	2021-01-20	2021-10-21				139	4.56683	4 exposures	4 exposures, Hybrid	4 exposures, Female	4 exposures, White	Vaccine	Hybrid	2022-03-09	40.8824	2982.4	2856.66	1.61154	3.47457	3.45586	90.3	1	Y	2022-03-09	2.5463	0	0	0		2021-03-29	2022-03-09	NEV_SM	NEV_SM	NO	NO	NO	NO
17	Infected	Infected	Hybrid	Yes	Pfizer	Pfizer		≥75	Female	1	White	2020-12-30	2021-01-20	2021-10-21		2020-04-28		70	2.29984	3 exposures	3 exposures, Hybrid	3 exposures, Female	3 exposures, White	Vaccine	Hybrid	2021-03-31	0.167746	718.594	383.738	-0.775347	2.85648	2.58403	33.9	0								2021-03-30	2022-03-09	FOR_SM	NEV_SM	NO	NO	YES	YES
17	Infected	Infected	Hybrid	Yes	Pfizer	Pfizer		≥75	Female	1	White	2020-12-30	2021-01-20	2021-10-21		2020-04-28		85	2.79267	3 exposures	3 exposures, Hybrid	3 exposures, Female	3 exposures, White	Vaccine	Hybrid	2021-04-15	0.522879	586.369	304.917	-0.281599	2.76817	2.48418	33.3	0								2021-03-30	2022-03-09	FOR_SM	NEV_SM	NO	NO	YES	YES
17	Infected	Infected	Hybrid	Yes	Pfizer	Pfizer		≥75	Female	1	White	2020-12-30	2021-01-20	2021-10-21		2020-04-28		98	3.21978	3 exposures	3 exposures, Hybrid	3 exposures, Female	3 exposures, White	Vaccine	Hybrid	2021-04-28	0.12749	469.63	260.619	-0.894522	2.67176	2.41601	23	0								2021-03-30	2022-03-09	FOR_SM	NEV_SM	NO	NO	YES	YES
17	Infected	Infected	Hybrid	Yes	Pfizer	Pfizer		≥75	Female	1	White	2020-12-30	2021-01-20	2021-10-21		2020-04-28		112	3.67975	3 exposures	3 exposures, Hybrid	3 exposures, Female	3 exposures, White	Vaccine	Hybrid	2021-05-12	0.182485	529.756	273.208	-0.738774	2.72408	2.43649	24.3	0								2021-03-30	2022-03-09	FOR_SM	NEV_SM	NO	NO	YES	YES
17	Infected	Infected	Hybrid	Yes	Pfizer	Pfizer		≥75	Female	1	White	2020-12-30	2021-01-20	2021-10-21		2020-04-28		126	4.13972	3 exposures	3 exposures, Hybrid	3 exposures, Female	3 exposures, White	Vaccine	Hybrid	2021-05-26	0.131416	415.164	224.543	-0.881353	2.61822	2.3513	23	0								2021-03-30	2022-03-09	FOR_SM	NEV_SM	NO	NO	YES	YES
17	Infected	Infected	Hybrid	Yes	Pfizer	Pfizer		≥75	Female	1	White	2020-12-30	2021-01-20	2021-10-21		2020-04-28		182	5.97959	3 exposures	3 exposures, Hybrid	3 exposures, Female	3 exposures, White	Vaccine	Hybrid	2021-07-21	0.337927	287.499	174.567	-0.471177	2.45864	2.24196	43.3	0								2021-03-30	2022-03-09	FOR_SM	NEV_SM	NO	NO	YES	YES
17	Infected	Infected	Hybrid	Yes	Pfizer	Pfizer		≥75	Female	1	White	2020-12-30	2021-01-20	2021-10-21		2020-04-28		238	7.81947	3 exposures	3 exposures, Hybrid	3 exposures, Female	3 exposures, White	Vaccine	Hybrid	2021-09-15	0.18	146.41	79.41	-0.744727	2.16557	1.89988	14.4	0								2021-03-30	2022-03-09	FOR_SM	NEV_SM	NO	NO	YES	YES
17	Infected	Infected	Hybrid	Yes	Pfizer	Pfizer		≥75	Female	1	White	2020-12-30	2021-01-20	2021-10-21		2020-04-28		14	0.459969	4 exposures	4 exposures, Hybrid	4 exposures, Female	4 exposures, White	Vaccine	Hybrid	2021-11-04	0.46	5443.2	3392.54	-0.337242	3.73585	3.53052	98.4	1								2021-03-30	2022-03-09	FOR_SM	NEV_SM	NO	NO	YES	YES
17	Infected	Infected	Hybrid	Yes	Pfizer	Pfizer		≥75	Female	1	White	2020-12-30	2021-01-20	2021-10-21		2020-04-28		76	2.49697	4 exposures	4 exposures, Hybrid	4 exposures, Female	4 exposures, White	Vaccine	Hybrid	2022-01-05	0.194696	2425.63	1205.94	-0.710643	3.38482	3.08133	68.9	0								2021-03-30	2022-03-09	FOR_SM	NEV_SM	NO	NO	YES	YES
17	Infected	Infected	Hybrid	Yes	Pfizer	Pfizer		≥75	Female	1	White	2020-12-30	2021-01-20	2021-10-21		2020-04-28		139	4.56683	4 exposures	4 exposures, Hybrid	4 exposures, Female	4 exposures, White	Vaccine	Hybrid	2022-03-09	0.266595	1540.11	890.796	-0.574148	3.18755	2.94978	52.4	0								2021-03-30	2022-03-09	FOR_SM	NEV_SM	NO	NO	YES	YES
18	Infected	Infected	Hybrid	No	Pfizer			≥75	Female	1	White	2021-01-20	2021-02-10			2020-12-21		49	1.60989	3 exposures	3 exposures, Hybrid	3 exposures, Female	3 exposures, White	Vaccine	Vaccine	2021-03-31	8.17041	1980.8	1758.71	0.912244	3.29684	3.2452	88.4	1								2021-03-31	2021-09-13	NEV_SM	NEV_SM	NO	NO	NO	YES
18	Infected	Infected	Hybrid	No	Pfizer			≥75	Female	1	White	2021-01-20	2021-02-10			2020-12-21		64	2.10271	3 exposures	3 exposures, Hybrid	3 exposures, Female	3 exposures, White	Vaccine	Vaccine	2021-04-15	7.00099	1528.33	1282.48	0.84516	3.18422	3.10805	86.6	1								2021-03-31	2021-09-13	NEV_SM	NEV_SM	NO	NO	NO	YES
18	Infected	Infected	Hybrid	No	Pfizer			≥75	Female	1	White	2021-01-20	2021-02-10			2020-12-21		77	2.52983	3 exposures	3 exposures, Hybrid	3 exposures, Female	3 exposures, White	Vaccine	Vaccine	2021-04-28	6.02474	1269.54	1100.71	0.779938	3.10365	3.04167	66.2	0								2021-03-31	2021-09-13	NEV_SM	NEV_SM	NO	NO	NO	YES
18	Infected	Infected	Hybrid	No	Pfizer			≥75	Female	1	White	2021-01-20	2021-02-10			2020-12-21		91	2.9898	3 exposures	3 exposures, Hybrid	3 exposures, Female	3 exposures, White	Vaccine	Vaccine	2021-05-12	6.2176	1205.7	1051.36	0.793623	3.08124	3.02175	79.4	0								2021-03-31	2021-09-13	NEV_SM	NEV_SM	NO	NO	NO	YES
18	Infected	Infected	Hybrid	No	Pfizer			≥75	Female	1	White	2021-01-20	2021-02-10			2020-12-21		105	3.44977	3 exposures	3 exposures, Hybrid	3 exposures, Female	3 exposures, White	Vaccine	Vaccine	2021-05-26	3.66183	591.645	603.544	0.563698	2.77206	2.78071	61.7	0								2021-03-31	2021-09-13	NEV_SM	NEV_SM	NO	NO	NO	YES
18	Infected	Infected	Hybrid	No	Pfizer			≥75	Female	1	White	2021-01-20	2021-02-10			2020-12-21		161	5.28964	3 exposures	3 exposures, Hybrid	3 exposures, Female	3 exposures, White	Vaccine	Vaccine	2021-07-21	6.32691	817.256	738.869	0.801192	2.91236	2.86857	51.8	0								2021-03-31	2021-09-13	NEV_SM	NEV_SM	NO	NO	NO	YES
19	Infected	Infected	Hybrid	No	Pfizer	Pfizer		65-74	Male	0	Black	2021-01-06	2021-01-28	2021-10-25		2020-03-25		84	2.75981	3 exposures	3 exposures, Hybrid	3 exposures, Male	3 exposures, Black	Vaccine	Hybrid	2021-04-22	2.72555	1611.79	1519.32	0.435454	3.20731	3.18165	91.2	1								2021-04-21	2022-04-05	NEV_SM	NEV_SM	YES	NO	YES	YES
19	Infected	Infected	Hybrid	No	Pfizer	Pfizer		65-74	Male	0	Black	2021-01-06	2021-01-28	2021-10-25		2020-03-25		103	3.38406	3 exposures	3 exposures, Hybrid	3 exposures, Male	3 exposures, Black	Vaccine	Hybrid	2021-05-11	3.20275	1727.23	1494.87	0.505523	3.23735	3.1746	86.2	1								2021-04-21	2022-04-05	NEV_SM	NEV_SM	YES	NO	YES	YES
19	Infected	Infected	Hybrid	No	Pfizer	Pfizer		65-74	Male	0	Black	2021-01-06	2021-01-28	2021-10-25		2020-03-25		118	3.87688	3 exposures	3 exposures, Hybrid	3 exposures, Male	3 exposures, Black	Vaccine	Hybrid	2021-05-26	2.19643	1093.05	1020.39	0.341718	3.03864	3.00877	82.7	1								2021-04-21	2022-04-05	NEV_SM	NEV_SM	YES	NO	YES	YES
19	Infected	Infected	Hybrid	No	Pfizer	Pfizer		65-74	Male	0	Black	2021-01-06	2021-01-28	2021-10-25		2020-03-25		131	4.30399	3 exposures	3 exposures, Hybrid	3 exposures, Male	3 exposures, Black	Vaccine	Hybrid	2021-06-08	3.7592	1581.6	1365.73	0.575095	3.1991	3.13536	71.7	0								2021-04-21	2022-04-05	NEV_SM	NEV_SM	YES	NO	YES	YES
19	Infected	Infected	Hybrid	No	Pfizer	Pfizer		65-74	Male	0	Black	2021-01-06	2021-01-28	2021-10-25		2020-03-25		145	4.76396	3 exposures	3 exposures, Hybrid	3 exposures, Male	3 exposures, Black	Vaccine	Hybrid	2021-06-22	3.03957	1106.9	1026.7	0.482812	3.04411	3.01144	68.1	0								2021-04-21	2022-04-05	NEV_SM	NEV_SM	YES	NO	YES	YES
19	Infected	Infected	Hybrid	No	Pfizer	Pfizer		65-74	Male	0	Black	2021-01-06	2021-01-28	2021-10-25		2020-03-25		201	6.60384	3 exposures	3 exposures, Hybrid	3 exposures, Male	3 exposures, Black	Vaccine	Hybrid	2021-08-17	5.64457	1641.99	1486.65	0.751631	3.21537	3.17221	60.7	0								2021-04-21	2022-04-05	NEV_SM	NEV_SM	YES	NO	YES	YES
19	Infected	Infected	Hybrid	No	Pfizer	Pfizer		65-74	Male	0	Black	2021-01-06	2021-01-28	2021-10-25		2020-03-25		230	7.55663	3 exposures	3 exposures, Hybrid	3 exposures, Male	3 exposures, Black	Vaccine	Hybrid	2021-09-15	3.16	768.97	769.68	0.499687	2.88591	2.88631	51.3	0								2021-04-21	2022-04-05	NEV_SM	NEV_SM	YES	NO	YES	YES
19	Infected	Infected	Hybrid	No	Pfizer	Pfizer		65-74	Male	0	Black	2021-01-06	2021-01-28	2021-10-25		2020-03-25		9	0.295694	4 exposures	4 exposures, Hybrid	4 exposures, Male	4 exposures, Black	Vaccine	Hybrid	2021-11-03	2.06	6671.43	5715.53	0.313867	3.82422	3.75706	99.7	1								2021-04-21	2022-04-05	NEV_SM	NEV_SM	YES	NO	YES	YES
19	Infected	Infected	Hybrid	No	Pfizer	Pfizer		65-74	Male	0	Black	2021-01-06	2021-01-28	2021-10-25		2020-03-25		78	2.56268	4 exposures	4 exposures, Hybrid	4 exposures, Male	4 exposures, Black	Vaccine	Hybrid	2022-01-11	5.98804	3823.55	3818.24	0.777284	3.58247	3.58186	98.1	1								2021-04-21	2022-04-05	NEV_SM	NEV_SM	YES	NO	YES	YES
19	Infected	Infected	Hybrid	No	Pfizer	Pfizer		65-74	Male	0	Black	2021-01-06	2021-01-28	2021-10-25		2020-03-25		162	5.3225	4 exposures	4 exposures, Hybrid	4 exposures, Male	4 exposures, Black	Vaccine	Hybrid	2022-04-05	3.16	1853.96	2154.54	0.499687	3.2681	3.33335	93.1	1								2021-04-21	2022-04-05	NEV_SM	NEV_SM	YES	NO	YES	YES
20	Infected	Infected	Hybrid	Yes	Pfizer	Pfizer		≤64	Female	1	Black	2021-01-04	2021-01-27	2021-10-14		2020-04-21		85	2.79267	3 exposures	3 exposures, Hybrid	3 exposures, Female	3 exposures, Black	Vaccine	Hybrid	2021-04-22	84.1536	30835.6	15722.3	1.92507	4.48905	4.19652	99.9	1								2021-04-21	2022-04-05	NEV_SM	NEV_SM	YES	NO	YES	YES
20	Infected	Infected	Hybrid	Yes	Pfizer	Pfizer		≤64	Female	1	Black	2021-01-04	2021-01-27	2021-10-14		2020-04-21		104	3.41691	3 exposures	3 exposures, Hybrid	3 exposures, Female	3 exposures, Black	Vaccine	Hybrid	2021-05-11	72.9133	23089.4	11739.8	1.86281	4.36341	4.06966	99.8	1								2021-04-21	2022-04-05	NEV_SM	NEV_SM	YES	NO	YES	YES
20	Infected	Infected	Hybrid	Yes	Pfizer	Pfizer		≤64	Female	1	Black	2021-01-04	2021-01-27	2021-10-14		2020-04-21		118	3.87688	3 exposures	3 exposures, Hybrid	3 exposures, Female	3 exposures, Black	Vaccine	Hybrid	2021-05-25	98.576	20890.1	10909.7	1.99377	4.31994	4.03781	99.8	1								2021-04-21	2022-04-05	NEV_SM	NEV_SM	YES	NO	YES	YES
20	Infected	Infected	Hybrid	Yes	Pfizer	Pfizer		≤64	Female	1	Black	2021-01-04	2021-01-27	2021-10-14		2020-04-21		132	4.33685	3 exposures	3 exposures, Hybrid	3 exposures, Female	3 exposures, Black	Vaccine	Hybrid	2021-06-08	145.308	29335	15500.2	2.16229	4.46739	4.19034	99.8	1								2021-04-21	2022-04-05	NEV_SM	NEV_SM	YES	NO	YES	YES
20	Infected	Infected	Hybrid	Yes	Pfizer	Pfizer		≤64	Female	1	Black	2021-01-04	2021-01-27	2021-10-14		2020-04-21		146	4.79682	3 exposures	3 exposures, Hybrid	3 exposures, Female	3 exposures, Black	Vaccine	Hybrid	2021-06-22	157.476	27572.5	14482.4	2.19722	4.44048	4.16084	99.7	1								2021-04-21	2022-04-05	NEV_SM	NEV_SM	YES	NO	YES	YES
20	Infected	Infected	Hybrid	Yes	Pfizer	Pfizer		≤64	Female	1	Black	2021-01-04	2021-01-27	2021-10-14		2020-04-21		202	6.63669	3 exposures	3 exposures, Hybrid	3 exposures, Female	3 exposures, Black	Vaccine	Hybrid	2021-08-17	227.822	20168.7	10783	2.3576	4.30468	4.03274	99.7	1								2021-04-21	2022-04-05	NEV_SM	NEV_SM	YES	NO	YES	YES
20	Infected	Infected	Hybrid	Yes	Pfizer	Pfizer		≤64	Female	1	Black	2021-01-04	2021-01-27	2021-10-14		2020-04-21		230	7.55663	3 exposures	3 exposures, Hybrid	3 exposures, Female	3 exposures, Black	Vaccine	Hybrid	2021-09-14	100.55	11143.5	6628.85	2.00238	4.04702	3.82144	99.4	1								2021-04-21	2022-04-05	NEV_SM	NEV_SM	YES	NO	YES	YES
20	Infected	Infected	Hybrid	Yes	Pfizer	Pfizer		≤64	Female	1	Black	2021-01-04	2021-01-27	2021-10-14		2020-04-21		20	0.657098	4 exposures	4 exposures, Hybrid	4 exposures, Female	4 exposures, Black	Vaccine	Hybrid	2021-11-03	134.517	40800	31500	2.12878	4.61066	4.49831	99.9	1								2021-04-21	2022-04-05	NEV_SM	NEV_SM	YES	NO	YES	YES
20	Infected	Infected	Hybrid	Yes	Pfizer	Pfizer		≤64	Female	1	Black	2021-01-04	2021-01-27	2021-10-14		2020-04-21		89	2.92409	4 exposures	4 exposures, Hybrid	4 exposures, Female	4 exposures, Black	Vaccine	Hybrid	2022-01-11	115.075	26908.2	15360.3	2.06098	4.42989	4.1864	99.8	1								2021-04-21	2022-04-05	NEV_SM	NEV_SM	YES	NO	YES	YES
20	Infected	Infected	Hybrid	Yes	Pfizer	Pfizer		≤64	Female	1	Black	2021-01-04	2021-01-27	2021-10-14		2020-04-21		117	3.84402	4 exposures	4 exposures, Hybrid	4 exposures, Female	4 exposures, Black	Vaccine	Hybrid	2022-02-08	121.05	19718.8	14796.3	2.08296	4.29488	4.17015	99.8	1								2021-04-21	2022-04-05	NEV_SM	NEV_SM	YES	NO	YES	YES
20	Infected	Infected	Hybrid	Yes	Pfizer	Pfizer		≤64	Female	1	Black	2021-01-04	2021-01-27	2021-10-14		2020-04-21		173	5.6839	4 exposures	4 exposures, Hybrid	4 exposures, Female	4 exposures, Black	Vaccine	Hybrid	2022-04-05	82.65	14686.5	8934.06	1.91724	4.16692	3.95105	99.7	1								2021-04-21	2022-04-05	NEV_SM	NEV_SM	YES	NO	YES	YES
21	Infected	Infected	Hybrid	No	Pfizer	Pfizer		≤64	Male	0	Black	2021-03-10	2021-03-31	2021-10-25		2020-11-29		26	0.854228	3 exposures	3 exposures, Hybrid	3 exposures, Male	3 exposures, Black	Vaccine	Hybrid	2021-04-26	15.6917	4048.56	3175.17	1.19567	3.6073	3.50177	96.4	1	Y							2021-04-21	2022-04-05	NEV_SM	NEV_SM	NO	NO	NO	NO
21	Infected	Infected	Hybrid	No	Pfizer	Pfizer		≤64	Male	0	Black	2021-03-10	2021-03-31	2021-10-25		2020-11-29		41	1.34705	3 exposures	3 exposures, Hybrid	3 exposures, Male	3 exposures, Black	Vaccine	Vaccine	2021-05-11	11.4285	3038.27	2401.28	1.05799	3.48263	3.38044	96.7	1	Y							2021-04-21	2022-04-05	NEV_SM	NEV_SM	NO	NO	NO	NO
21	Infected	Infected	Hybrid	No	Pfizer	Pfizer		≤64	Male	0	Black	2021-03-10	2021-03-31	2021-10-25		2020-11-29		55	1.80702	3 exposures	3 exposures, Hybrid	3 exposures, Male	3 exposures, Black	Vaccine	Hybrid	2021-05-25	17.7207	2935.33	2635.48	1.24848	3.46766	3.42086	89.8	1	Y							2021-04-21	2022-04-05	NEV_SM	NEV_SM	NO	NO	NO	NO
21	Infected	Infected	Hybrid	No	Pfizer	Pfizer		≤64	Male	0	Black	2021-03-10	2021-03-31	2021-10-25		2020-11-29		69	2.26699	3 exposures	3 exposures, Hybrid	3 exposures, Male	3 exposures, Black	Vaccine	Hybrid	2021-06-08	12.0091	2040.04	1736.23	1.07951	3.30964	3.23961	84.4	1	Y							2021-04-21	2022-04-05	NEV_SM	NEV_SM	NO	NO	NO	NO
21	Infected	Infected	Hybrid	No	Pfizer	Pfizer		≤64	Male	0	Black	2021-03-10	2021-03-31	2021-10-25		2020-11-29		83	2.72696	3 exposures	3 exposures, Hybrid	3 exposures, Male	3 exposures, Black	Vaccine	Vaccine	2021-06-22	7.28951	1261.08	1020.81	0.862698	3.10074	3.00895	78.3	0	Y							2021-04-21	2022-04-05	NEV_SM	NEV_SM	NO	NO	NO	NO
21	Infected	Infected	Hybrid	No	Pfizer	Pfizer		≤64	Male	0	Black	2021-03-10	2021-03-31	2021-10-25		2020-11-29		139	4.56683	3 exposures	3 exposures, Hybrid	3 exposures, Male	3 exposures, Black	Vaccine	Hybrid	2021-08-17	9.45052	1338.02	1144.62	0.975456	3.12646	3.05866	63.6	0	Y							2021-04-21	2022-04-05	NEV_SM	NEV_SM	NO	NO	NO	NO
21	Infected	Infected	Hybrid	No	Pfizer	Pfizer		≤64	Male	0	Black	2021-03-10	2021-03-31	2021-10-25		2020-11-29		167	5.48677	3 exposures	3 exposures, Hybrid	3 exposures, Male	3 exposures, Black	Vaccine	Hybrid	2021-09-14	3.89	606.48	647.82	0.58995	2.78282	2.81145	42.2	0	Y							2021-04-21	2022-04-05	NEV_SM	NEV_SM	NO	NO	NO	NO
21	Infected	Infected	Hybrid	No	Pfizer	Pfizer		≤64	Male	0	Black	2021-03-10	2021-03-31	2021-10-25		2020-11-29		78	2.56268	4 exposures	4 exposures, Hybrid	4 exposures, Male	4 exposures, Black	Vaccine	Hybrid	2022-01-11	5.08937	2934.75	2096.34	0.706664	3.46757	3.32146	92.8	1	Y							2021-04-21	2022-04-05	NEV_SM	NEV_SM	NO	NO	NO	NO
21	Infected	Infected	Hybrid	No	Pfizer	Pfizer		≤64	Male	0	Black	2021-03-10	2021-03-31	2021-10-25		2020-11-29		162	5.3225	4 exposures	4 exposures, Hybrid	4 exposures, Male	4 exposures, Black	Vaccine	Hybrid	2022-04-05	3.69	1643.73	1216.99	0.567026	3.21583	3.08529	75.7	0	Y	2022-04-05	0	0	0	0		2021-04-21	2022-04-05	NEV_SM	NEV_SM	NO	NO	NO	NO
22	Infected	Infected	Hybrid	Yes	Pfizer	Pfizer		≤64	Female	1	White	2021-03-17	2021-04-07	2021-10-25		2020-12-02	2022-04-05	19	0.624243	3 exposures	3 exposures, Hybrid	3 exposures, Female	3 exposures, White	Vaccine	Vaccine	2021-04-26	1.80433	10787.8	7999.25	0.256317	4.03293	3.90305	99.6	1	Y							2021-04-21	2022-04-05	NEV_SM	NEV_SM	NO	NO	NO	NO
22	Infected	Infected	Hybrid	Yes	Pfizer	Pfizer		≤64	Female	1	White	2021-03-17	2021-04-07	2021-10-25		2020-12-02	2022-04-05	34	1.11707	3 exposures	3 exposures, Hybrid	3 exposures, Female	3 exposures, White	Vaccine	Vaccine	2021-05-11	1.02622	7716.29	5737.35	0.0112417	3.88741	3.75871	99.5	1	Y							2021-04-21	2022-04-05	NEV_SM	NEV_SM	NO	NO	NO	NO
22	Infected	Infected	Hybrid	Yes	Pfizer	Pfizer		≤64	Female	1	White	2021-03-17	2021-04-07	2021-10-25		2020-12-02	2022-04-05	48	1.57704	3 exposures	3 exposures, Hybrid	3 exposures, Female	3 exposures, White	Vaccine	Vaccine	2021-05-25	3.8669	8002.93	5928.11	0.587363	3.90325	3.77292	98.9	1	Y							2021-04-21	2022-04-05	NEV_SM	NEV_SM	NO	NO	NO	NO
22	Infected	Infected	Hybrid	Yes	Pfizer	Pfizer		≤64	Female	1	White	2021-03-17	2021-04-07	2021-10-25		2020-12-02	2022-04-05	62	2.037	3 exposures	3 exposures, Hybrid	3 exposures, Female	3 exposures, White	Vaccine	Vaccine	2021-06-08	2.21153	5646.49	4571.18	0.344692	3.75178	3.66003	98.3	1	Y							2021-04-21	2022-04-05	NEV_SM	NEV_SM	NO	NO	NO	NO
22	Infected	Infected	Hybrid	Yes	Pfizer	Pfizer		≤64	Female	1	White	2021-03-17	2021-04-07	2021-10-25		2020-12-02	2022-04-05	76	2.49697	3 exposures	3 exposures, Hybrid	3 exposures, Female	3 exposures, White	Vaccine	Vaccine	2021-06-22	1.34262	3790.83	2682.54	0.127952	3.57873	3.42855	95	1	Y							2021-04-21	2022-04-05	NEV_SM	NEV_SM	NO	NO	NO	NO
22	Infected	Infected	Hybrid	Yes	Pfizer	Pfizer		≤64	Female	1	White	2021-03-17	2021-04-07	2021-10-25		2020-12-02	2022-04-05	132	4.33685	3 exposures	3 exposures, Hybrid	3 exposures, Female	3 exposures, White	Vaccine	Hybrid	2021-08-17	1.83199	3493.33	2484.32	0.262922	3.54324	3.39521	85.7	1	Y							2021-04-21	2022-04-05	NEV_SM	NEV_SM	NO	NO	NO	NO
22	Infected	Infected	Hybrid	Yes	Pfizer	Pfizer		≤64	Female	1	White	2021-03-17	2021-04-07	2021-10-25		2020-12-02	2022-04-05	160	5.25679	3 exposures	3 exposures, Hybrid	3 exposures, Female	3 exposures, White	Vaccine	Hybrid	2021-09-14	0.97	1529.9	1274.82	-0.0132283	3.18466	3.10545	72.9	0	Y							2021-04-21	2022-04-05	NEV_SM	NEV_SM	NO	NO	NO	NO
22	Infected	Infected	Hybrid	Yes	Pfizer	Pfizer		≤64	Female	1	White	2021-03-17	2021-04-07	2021-10-25		2020-12-02	2022-04-05	9	0.295694	4 exposures	4 exposures, Hybrid	4 exposures, Female	4 exposures, White	Vaccine	Hybrid	2021-11-03	1.30001	10724	7989.6	0.113946	4.03036	3.90252	99.7	1	Y							2021-04-21	2022-04-05	NEV_SM	NEV_SM	NO	NO	NO	NO
22	Infected	Infected	Hybrid	Yes	Pfizer	Pfizer		≤64	Female	1	White	2021-03-17	2021-04-07	2021-10-25		2020-12-02	2022-04-05	78	2.56268	4 exposures	4 exposures, Hybrid	4 exposures, Female	4 exposures, White	Vaccine	Hybrid	2022-01-11	0.661583	6426.56	5095.24	-0.179416	3.80798	3.70716	99.5	1	Y							2021-04-21	2022-04-05	NEV_SM	NEV_SM	NO	NO	NO	NO
22	Infected	Infected	Hybrid	Yes	Pfizer	Pfizer		≤64	Female	1	White	2021-03-17	2021-04-07	2021-10-25		2020-12-02	2022-04-05	106	3.48262	4 exposures	4 exposures, Hybrid	4 exposures, Female	4 exposures, White	Vaccine	Hybrid	2022-02-08	1.08	5088.57	4364.95	0.0334238	3.7066	3.63998	98.7	1	Y	2022-02-08	5.20833	0	0	0		2021-04-21	2022-04-05	NEV_SM	NEV_SM	NO	NO	NO	NO
22	Infected	Reinfected	Hybrid	Yes	Pfizer	Pfizer		≤64	Female	1	White	2021-03-17	2021-04-07	2021-10-25		2020-12-02	2022-04-05	0	0	5 exposures	5 exposures, Hybrid	5 exposures, Female	5 exposures, White	Infection	Hybrid	2022-04-05	58.76	10902.8	6190.85	1.76908	4.03754	3.79175	99.8	1	Y	2022-04-05	2.14646	0	0.0607165	0		2021-04-21	2022-04-05	NEV_SM	NEV_SM	NO	NO	NO	NO
23	Infected	Infected	Hybrid	No	Pfizer	Pfizer		≤64	Male	0	White	2021-03-25	2021-04-15	2021-10-14		2020-12-07		7	0.229984	3 exposures	3 exposures, Hybrid	3 exposures, Male	3 exposures, White	Vaccine	Hybrid	2021-04-22	15.1945	5278.84	4304.44	1.18169	3.72254	3.63392	97.4	1								2021-04-22	2022-04-05	FOR_SM	NEV_SM	NO	NO	NO	YES
23	Infected	Infected	Hybrid	No	Pfizer	Pfizer		≤64	Male	0	White	2021-03-25	2021-04-15	2021-10-14		2020-12-07		26	0.854228	3 exposures	3 exposures, Hybrid	3 exposures, Male	3 exposures, White	Vaccine	Hybrid	2021-05-11	13.2924	3184.65	2665.33	1.1236	3.50306	3.42575	93.5	1								2021-04-22	2022-04-05	FOR_SM	NEV_SM	NO	NO	NO	YES
23	Infected	Infected	Hybrid	No	Pfizer	Pfizer		≤64	Male	0	White	2021-03-25	2021-04-15	2021-10-14		2020-12-07		40	1.3142	3 exposures	3 exposures, Hybrid	3 exposures, Male	3 exposures, White	Vaccine	Vaccine	2021-05-25	9.97155	2111.95	1983.98	0.998763	3.32468	3.29754	81.2	1								2021-04-22	2022-04-05	FOR_SM	NEV_SM	NO	NO	NO	YES
23	Infected	Infected	Hybrid	No	Pfizer	Pfizer		≤64	Male	0	White	2021-03-25	2021-04-15	2021-10-14		2020-12-07		54	1.77417	3 exposures	3 exposures, Hybrid	3 exposures, Male	3 exposures, White	Vaccine	Vaccine	2021-06-08	10.2093	1782.89	1531.77	1.009	3.25112	3.18519	70.4	0								2021-04-22	2022-04-05	FOR_SM	NEV_SM	NO	NO	NO	YES
23	Infected	Infected	Hybrid	No	Pfizer	Pfizer		≤64	Male	0	White	2021-03-25	2021-04-15	2021-10-14		2020-12-07		68	2.23413	3 exposures	3 exposures, Hybrid	3 exposures, Male	3 exposures, White	Vaccine	Vaccine	2021-06-22	7.33096	1109.6	986.317	0.865161	3.04517	2.99402	56.8	0								2021-04-22	2022-04-05	FOR_SM	NEV_SM	NO	NO	NO	YES
23	Infected	Infected	Hybrid	No	Pfizer	Pfizer		≤64	Male	0	White	2021-03-25	2021-04-15	2021-10-14		2020-12-07		124	4.07401	3 exposures	3 exposures, Hybrid	3 exposures, Male	3 exposures, White	Vaccine	Hybrid	2021-08-17	7.58462	808.409	693.725	0.879934	2.90763	2.84119	29.3	0								2021-04-22	2022-04-05	FOR_SM	NEV_SM	NO	NO	NO	YES
23	Infected	Infected	Hybrid	No	Pfizer	Pfizer		≤64	Male	0	White	2021-03-25	2021-04-15	2021-10-14		2020-12-07		152	4.99395	3 exposures	3 exposures, Hybrid	3 exposures, Male	3 exposures, White	Vaccine	Hybrid	2021-09-14	6.73	408.28	453.21	0.828015	2.61096	2.6563	26.6	0								2021-04-22	2022-04-05	FOR_SM	NEV_SM	NO	NO	NO	YES
23	Infected	Infected	Hybrid	No	Pfizer	Pfizer		≤64	Male	0	White	2021-03-25	2021-04-15	2021-10-14		2020-12-07		20	0.657098	4 exposures	4 exposures, Hybrid	4 exposures, Male	4 exposures, White	Vaccine	Hybrid	2021-11-03	9.62036	4421.06	3494.8	0.983191	3.64553	3.54342	91.9	1								2021-04-22	2022-04-05	FOR_SM	NEV_SM	NO	NO	NO	YES
23	Infected	Infected	Hybrid	No	Pfizer	Pfizer		≤64	Male	0	White	2021-03-25	2021-04-15	2021-10-14		2020-12-07		89	2.92409	4 exposures	4 exposures, Hybrid	4 exposures, Male	4 exposures, White	Vaccine	Hybrid	2022-01-11	8.38	2604.04	2139.3	0.923244	3.41565	3.33027	87.2	1								2021-04-22	2022-04-05	FOR_SM	NEV_SM	NO	NO	NO	YES
23	Infected	Infected	Hybrid	No	Pfizer	Pfizer		≤64	Male	0	White	2021-03-25	2021-04-15	2021-10-14		2020-12-07		117	3.84402	4 exposures	4 exposures, Hybrid	4 exposures, Male	4 exposures, White	Vaccine	Hybrid	2022-02-08	7.23	1585.72	1734.63	0.859138	3.20023	3.23921	78.1	0								2021-04-22	2022-04-05	FOR_SM	NEV_SM	NO	NO	NO	YES
23	Infected	Infected	Hybrid	No	Pfizer	Pfizer		≤64	Male	0	White	2021-03-25	2021-04-15	2021-10-14		2020-12-07		173	5.6839	4 exposures	4 exposures, Hybrid	4 exposures, Male	4 exposures, White	Vaccine	Hybrid	2022-04-05	3.29	972.01	918.75	0.517196	2.98767	2.9632	58.8	0								2021-04-22	2022-04-05	FOR_SM	NEV_SM	NO	NO	NO	YES
23	Infected	Infected	Hybrid	No	Pfizer	Pfizer		≤64	Male	0	White	2021-03-25	2021-04-15	2021-10-14		2020-12-07		202	6.63669	4 exposures	4 exposures, Hybrid	4 exposures, Male	4 exposures, White	Vaccine	Hybrid	2022-05-04	5.43	1214.4	1097.08	0.7348	3.08436	3.04024	42.7	0								2021-04-22	2022-04-05	FOR_SM	NEV_SM	NO	NO	NO	YES
24	Infected	Infected	Hybrid	Yes	Pfizer	Pfizer		65-74	Male	0	White	2021-03-10	2021-03-31	2021-10-19		2020-12-09		26	0.854228	3 exposures	3 exposures, Hybrid	3 exposures, Male	3 exposures, White	Vaccine	Hybrid	2021-04-26	42.7137	1901.93	1573.84	1.63057	3.2792	3.19696	79.2	0	Y							2021-04-22	2022-04-05	NEV_SM	NEV_SM	NO	NO	YES	YES
24	Infected	Infected	Hybrid	Yes	Pfizer	Pfizer		65-74	Male	0	White	2021-03-10	2021-03-31	2021-10-19		2020-12-09		55	1.80702	3 exposures	3 exposures, Hybrid	3 exposures, Male	3 exposures, White	Vaccine	Hybrid	2021-05-25	35.3876	1132.52	863.424	1.54885	3.05405	2.93622	71.6	0	Y							2021-04-22	2022-04-05	NEV_SM	NEV_SM	NO	NO	YES	YES
24	Infected	Infected	Hybrid	Yes	Pfizer	Pfizer		65-74	Male	0	White	2021-03-10	2021-03-31	2021-10-19		2020-12-09		69	2.26699	3 exposures	3 exposures, Hybrid	3 exposures, Male	3 exposures, White	Vaccine	Hybrid	2021-06-08	36.6087	1011.11	851.017	1.56358	3.0048	2.92994	55.7	0	Y							2021-04-22	2022-04-05	NEV_SM	NEV_SM	NO	NO	YES	YES
24	Infected	Infected	Hybrid	Yes	Pfizer	Pfizer		65-74	Male	0	White	2021-03-10	2021-03-31	2021-10-19		2020-12-09		83	2.72696	3 exposures	3 exposures, Hybrid	3 exposures, Male	3 exposures, White	Vaccine	Hybrid	2021-06-22	19.046	503.282	445.429	1.2798	2.70181	2.64878	51.9	0	Y							2021-04-22	2022-04-05	NEV_SM	NEV_SM	NO	NO	YES	YES
24	Infected	Infected	Hybrid	Yes	Pfizer	Pfizer		65-74	Male	0	White	2021-03-10	2021-03-31	2021-10-19		2020-12-09		139	4.56683	3 exposures	3 exposures, Hybrid	3 exposures, Male	3 exposures, White	Vaccine	Hybrid	2021-08-17	14.7	324.39	315.89	1.16732	2.51107	2.49954	33	0	Y							2021-04-22	2022-04-05	NEV_SM	NEV_SM	NO	NO	YES	YES
24	Infected	Infected	Hybrid	Yes	Pfizer	Pfizer		65-74	Male	0	White	2021-03-10	2021-03-31	2021-10-19		2020-12-09		167	5.48677	3 exposures	3 exposures, Hybrid	3 exposures, Male	3 exposures, White	Vaccine	Hybrid	2021-09-14	12.72	290.82	291.93	1.10449	2.46362	2.46528	24.9	0	Y							2021-04-22	2022-04-05	NEV_SM	NEV_SM	NO	NO	YES	YES
24	Infected	Infected	Hybrid	Yes	Pfizer	Pfizer		65-74	Male	0	White	2021-03-10	2021-03-31	2021-10-19		2020-12-09		15	0.492824	4 exposures	4 exposures, Hybrid	4 exposures, Male	4 exposures, White	Vaccine	Hybrid	2021-11-03	12.8331	1173.18	871.126	1.10833	3.06936	2.94008	62.9	0	Y							2021-04-22	2022-04-05	NEV_SM	NEV_SM	NO	NO	YES	YES
24	Infected	Infected	Hybrid	Yes	Pfizer	Pfizer		65-74	Male	0	White	2021-03-10	2021-03-31	2021-10-19		2020-12-09		84	2.75981	4 exposures	4 exposures, Hybrid	4 exposures, Male	4 exposures, White	Vaccine	Hybrid	2022-01-11	22.5437	463.385	373.696	1.35302	2.66594	2.57252	28.3	0	Y							2021-04-22	2022-04-05	NEV_SM	NEV_SM	NO	NO	YES	YES
24	Infected	Infected	Hybrid	Yes	Pfizer	Pfizer		65-74	Male	0	White	2021-03-10	2021-03-31	2021-10-19		2020-12-09		112	3.67975	4 exposures	4 exposures, Hybrid	4 exposures, Male	4 exposures, White	Vaccine	Hybrid	2022-02-08	18.38	336.65	316.1	1.26435	2.52718	2.49982	25.2	0	Y	2022-02-08	0	0	0	0	exclude data	2021-04-22	2022-04-05	NEV_SM	NEV_SM	NO	NO	YES	YES
24	Infected	Infected	Hybrid	Yes	Pfizer	Pfizer		65-74	Male	0	White	2021-03-10	2021-03-31	2021-10-19		2020-12-09		168	5.51963	4 exposures	4 exposures, Hybrid	4 exposures, Male	4 exposures, White	Vaccine	Hybrid	2022-04-05	10.26	204.32	165.01	1.01115	2.31031	2.21751	19.5	0	Y	2022-04-05	0.277778	0	0	0		2021-04-22	2022-04-05	NEV_SM	NEV_SM	NO	NO	YES	YES
25	Infected	Infected	Hybrid	Yes	Moderna	Moderna	Moderna	≤64	Male	0	White	2021-05-10	2021-06-10	2022-01-24	2022-05-20	2020-11-12	2022-01-13	14	0.459969	2 exposures	2 exposures, Hybrid	2 exposures, Male	2 exposures, White	Vaccine	Vaccine	2021-05-24	5.29461	8905.97	7083.24	0.723834	3.94968	3.85023	99.2	1	Y							2021-05-21	2022-07-06	CUR_SM	NEV_SM	NO	NO	NO	NO
25	Infected	Infected	Hybrid	Yes	Moderna	Moderna	Moderna	≤64	Male	0	White	2021-05-10	2021-06-10	2022-01-24	2022-05-20	2020-11-12	2022-01-13	30	0.985647	2 exposures	2 exposures, Hybrid	2 exposures, Male	2 exposures, White	Vaccine	Vaccine	2021-06-09	3.40948	5518.88	4091.88	0.532689	3.74185	3.61192	98.6	1	Y							2021-05-21	2022-07-06	CUR_SM	NEV_SM	NO	NO	NO	NO
25	Infected	Infected	Hybrid	Yes	Moderna	Moderna	Moderna	≤64	Male	0	White	2021-05-10	2021-06-10	2022-01-24	2022-05-20	2020-11-12	2022-01-13	14	0.459969	3 exposures	3 exposures, Hybrid	3 exposures, Male	3 exposures, White	Vaccine	Vaccine	2021-06-24	3.10809	4094.29	3045.22	0.492493	3.61218	3.48362	99	1	Y							2021-05-21	2022-07-06	CUR_SM	NEV_SM	NO	NO	NO	NO
25	Infected	Infected	Hybrid	Yes	Moderna	Moderna	Moderna	≤64	Male	0	White	2021-05-10	2021-06-10	2022-01-24	2022-05-20	2020-11-12	2022-01-13	28	0.919938	3 exposures	3 exposures, Hybrid	3 exposures, Male	3 exposures, White	Vaccine	Vaccine	2021-07-08	5.92321	6145.93	4691.26	0.772557	3.78859	3.67129	95.7	1	Y							2021-05-21	2022-07-06	CUR_SM	NEV_SM	NO	NO	NO	NO
25	Infected	Infected	Hybrid	Yes	Moderna	Moderna	Moderna	≤64	Male	0	White	2021-05-10	2021-06-10	2022-01-24	2022-05-20	2020-11-12	2022-01-13	42	1.37991	3 exposures	3 exposures, Hybrid	3 exposures, Male	3 exposures, White	Vaccine	Hybrid	2021-07-22	7.59578	6002.07	4250.58	0.880573	3.7783	3.62845	97.8	1	Y							2021-05-21	2022-07-06	CUR_SM	NEV_SM	NO	NO	NO	NO
25	Infected	Infected	Hybrid	Yes	Moderna	Moderna	Moderna	≤64	Male	0	White	2021-05-10	2021-06-10	2022-01-24	2022-05-20	2020-11-12	2022-01-13	98	3.21978	3 exposures	3 exposures, Hybrid	3 exposures, Male	3 exposures, White	Vaccine	Hybrid	2021-09-16	3.15214	1807.15	1194.63	0.498606	3.25699	3.07724	77.5	0	Y							2021-05-21	2022-07-06	CUR_SM	NEV_SM	NO	NO	NO	NO
25	Infected	Infected	Hybrid	Yes	Moderna	Moderna	Moderna	≤64	Male	0	White	2021-05-10	2021-06-10	2022-01-24	2022-05-20	2020-11-12	2022-01-13	161	5.28964	3 exposures	3 exposures, Hybrid	3 exposures, Male	3 exposures, White	Vaccine	Hybrid	2021-11-18	3.53304	1541.15	1036.87	0.548149	3.18784	3.01573	61.5	0	Y							2021-05-21	2022-07-06	CUR_SM	NEV_SM	NO	NO	NO	NO
25	Infected	Reinfected	Hybrid	Yes	Moderna	Moderna	Moderna	≤64	Male	0	White	2021-05-10	2021-06-10	2022-01-24	2022-05-20	2020-11-12	2022-01-13	0	0	4 exposures	4 exposures, Hybrid	4 exposures, Male	4 exposures, White	Infection	Hybrid	2022-01-13	265.814	1859.27	1202.88	2.42458	3.26934	3.08022	86	1	Y							2021-05-21	2022-07-06	CUR_SM	NEV_SM	NO	NO	NO	NO
25	Infected	Reinfected	Hybrid	Yes	Moderna	Moderna	Moderna	≤64	Male	0	White	2021-05-10	2021-06-10	2022-01-24	2022-05-20	2020-11-12	2022-01-13	17	0.558533	5 exposures	5 exposures, Hybrid	5 exposures, Male	5 exposures, White	Infection	Hybrid	2022-02-10	130.83	2916.5	1910.85	2.11671	3.46486	3.28123	87.6	1	Y	2022-02-10	4.6748	2.27642	1.44628	0		2021-05-21	2022-07-06	CUR_SM	NEV_SM	NO	NO	NO	NO
25	Infected	Reinfected	Hybrid	Yes	Moderna	Moderna	Moderna	≤64	Male	0	White	2021-05-10	2021-06-10	2022-01-24	2022-05-20	2020-11-12	2022-01-13	73	2.39841	5 exposures	5 exposures, Hybrid	5 exposures, Male	5 exposures, White	Infection	Hybrid	2022-04-07	60.91	2967.67	1344.68	1.78469	3.47242	3.12862	94.3	1	Y							2021-05-21	2022-07-06	CUR_SM	NEV_SM	NO	NO	NO	NO
25	Infected	Reinfected	Hybrid	Yes	Moderna	Moderna	Moderna	≤64	Male	0	White	2021-05-10	2021-06-10	2022-01-24	2022-05-20	2020-11-12	2022-01-13	101	3.31835	5 exposures	5 exposures, Hybrid	5 exposures, Male	5 exposures, White	Infection	Hybrid	2022-05-05	76.86	2787.65	1564.71	1.8857	3.44524	3.19443	78.9	0	Y							2021-05-21	2022-07-06	CUR_SM	NEV_SM	NO	NO	NO	NO
25	Infected	Reinfected	Hybrid	Yes	Moderna	Moderna	Moderna	≤64	Male	0	White	2021-05-10	2021-06-10	2022-01-24	2022-05-20	2020-11-12	2022-01-13	13	0.427114	6 exposures	6 exposures, Hybrid	6 exposures, Male	6 exposures, White	Vaccine	Hybrid	2022-06-02	39.95	2351.59	1447.46	1.60152	3.37136	3.16061	87.7883	1	Y	2022-06-02	7.14286	0	2.20588	0	exclude data	2021-05-21	2022-07-06	CUR_SM	NEV_SM	NO	NO	NO	NO
25	Infected	Reinfected	Hybrid	Yes	Moderna	Moderna	Moderna	≤64	Male	0	White	2021-05-10	2021-06-10	2022-01-24	2022-05-20	2020-11-12	2022-01-13	47	1.54418	6 exposures	6 exposures, Hybrid	6 exposures, Male	6 exposures, White	Vaccine	Hybrid	2022-07-06	38.33	2217.7	1344.73	1.58354	3.3459	3.12864	86.5878	1	Y	2022-07-06	1.66667	0.111111	0	0		2021-05-21	2022-07-06	CUR_SM	NEV_SM	NO	NO	NO	NO
26	Infected	Infected	Hybrid	Yes	Moderna	Moderna		≥75	Male	0	White	2021-05-10	2021-06-10	2022-01-24		2020-12-22	2022-01-07	14	0.459969	2 exposures	2 exposures, Hybrid	2 exposures, Male	2 exposures, White	Vaccine	Vaccine	2021-05-24	11.2909	9694.45	8303.13	1.05273	3.98652	3.91924	99.8	1								2021-05-21	2022-05-05	NEV_SM	NEV_SM	NO	NO	NO	NO
26	Infected	Infected	Hybrid	Yes	Moderna	Moderna		≥75	Male	0	White	2021-05-10	2021-06-10	2022-01-24		2020-12-22	2022-01-07	30	0.985647	2 exposures	2 exposures, Hybrid	2 exposures, Male	2 exposures, White	Vaccine	Vaccine	2021-06-09	7.9011	6018.01	5467.75	0.897688	3.77945	3.73781	99.8	1								2021-05-21	2022-05-05	NEV_SM	NEV_SM	NO	NO	NO	NO
26	Infected	Infected	Hybrid	Yes	Moderna	Moderna		≥75	Male	0	White	2021-05-10	2021-06-10	2022-01-24		2020-12-22	2022-01-07	14	0.459969	3 exposures	3 exposures, Hybrid	3 exposures, Male	3 exposures, White	Vaccine	Vaccine	2021-06-24	7.42364	12832.8	9139.72	0.870617	4.10832	3.96093	99.8	1								2021-05-21	2022-05-05	NEV_SM	NEV_SM	NO	NO	NO	NO
26	Infected	Infected	Hybrid	Yes	Moderna	Moderna		≥75	Male	0	White	2021-05-10	2021-06-10	2022-01-24		2020-12-22	2022-01-07	28	0.919938	3 exposures	3 exposures, Hybrid	3 exposures, Male	3 exposures, White	Vaccine	Vaccine	2021-07-08	10.8648	13934.1	9290.93	1.03602	4.14408	3.96806	99.8	1								2021-05-21	2022-05-05	NEV_SM	NEV_SM	NO	NO	NO	NO
26	Infected	Infected	Hybrid	Yes	Moderna	Moderna		≥75	Male	0	White	2021-05-10	2021-06-10	2022-01-24		2020-12-22	2022-01-07	42	1.37991	3 exposures	3 exposures, Hybrid	3 exposures, Male	3 exposures, White	Vaccine	Hybrid	2021-07-22	16.3766	16303.3	11790.7	1.21422	4.21228	4.07154	99.8	1								2021-05-21	2022-05-05	NEV_SM	NEV_SM	NO	NO	NO	NO
26	Infected	Infected	Hybrid	Yes	Moderna	Moderna		≥75	Male	0	White	2021-05-10	2021-06-10	2022-01-24		2020-12-22	2022-01-07	98	3.21978	3 exposures	3 exposures, Hybrid	3 exposures, Male	3 exposures, White	Vaccine	Hybrid	2021-09-16	8.51923	7660.92	5032.34	0.9304	3.88428	3.70177	99.6	1								2021-05-21	2022-05-05	NEV_SM	NEV_SM	NO	NO	NO	NO
26	Infected	Infected	Hybrid	Yes	Moderna	Moderna		≥75	Male	0	White	2021-05-10	2021-06-10	2022-01-24		2020-12-22	2022-01-07	161	5.28964	3 exposures	3 exposures, Hybrid	3 exposures, Male	3 exposures, White	Vaccine	Hybrid	2021-11-18	6.90084	4521.75	3508.47	0.838902	3.65531	3.54512	99.6	1								2021-05-21	2022-05-05	NEV_SM	NEV_SM	NO	NO	NO	NO
26	Infected	Reinfected	Hybrid	Yes	Moderna	Moderna		≥75	Male	0	White	2021-05-10	2021-06-10	2022-01-24		2020-12-22	2022-01-07	6	0.197129	4 exposures	4 exposures, Hybrid	4 exposures, Male	4 exposures, White	Infection	Hybrid	2022-01-13	2411	3945.06	2973.69	3.3822	3.59605	3.4733	99.6	1								2021-05-21	2022-05-05	NEV_SM	NEV_SM	NO	NO	NO	NO
26	Infected	Reinfected	Hybrid	Yes	Moderna	Moderna		≥75	Male	0	White	2021-05-10	2021-06-10	2022-01-24		2020-12-22	2022-01-07	17	0.558533	5 exposures	5 exposures, Hybrid	5 exposures, Male	5 exposures, White	Vaccine	Hybrid	2022-02-10	1523.01	40800	29369.3	3.1827	4.61066	4.46789	99.9	1								2021-05-21	2022-05-05	NEV_SM	NEV_SM	NO	NO	NO	NO
26	Infected	Reinfected	Hybrid	Yes	Moderna	Moderna		≥75	Male	0	White	2021-05-10	2021-06-10	2022-01-24		2020-12-22	2022-01-07	73	2.39841	5 exposures	5 exposures, Hybrid	5 exposures, Male	5 exposures, White	Vaccine	Hybrid	2022-04-07	462.39	40800	20797.9	2.66501	4.61066	4.31802	99.9	1								2021-05-21	2022-05-05	NEV_SM	NEV_SM	NO	NO	NO	NO
26	Infected	Reinfected	Hybrid	Yes	Moderna	Moderna		≥75	Male	0	White	2021-05-10	2021-06-10	2022-01-24		2020-12-22	2022-01-07	101	3.31835	5 exposures	5 exposures, Hybrid	5 exposures, Male	5 exposures, White	Vaccine	Hybrid	2022-05-05	450.69	40800	19349.2	2.65388	4.61066	4.28666	99.9	1								2021-05-21	2022-05-05	NEV_SM	NEV_SM	NO	NO	NO	NO
27	Infected	Infected	Hybrid	No	Moderna	Moderna		≤64	Female	1	Black	2021-05-10	2021-06-10	2022-02-02		2020-10-13		14	0.459969	2 exposures	2 exposures, Hybrid	2 exposures, Female	2 exposures, Black	Vaccine	Hybrid	2021-05-24	64.0319	20159.7	15583.6	1.8064	4.30448	4.19267	99.8	1	Y							2021-05-21	2022-07-06	FOR_SM	NEV_SM	NO	NO	NO	YES
27	Infected	Infected	Hybrid	No	Moderna	Moderna		≤64	Female	1	Black	2021-05-10	2021-06-10	2022-02-02		2020-10-13		30	0.985647	2 exposures	2 exposures, Hybrid	2 exposures, Female	2 exposures, Black	Vaccine	Hybrid	2021-06-09	47.3215	8160.94	6038.74	1.67506	3.91174	3.78095	99.6	1	Y							2021-05-21	2022-07-06	FOR_SM	NEV_SM	NO	NO	NO	YES
27	Infected	Infected	Hybrid	No	Moderna	Moderna		≤64	Female	1	Black	2021-05-10	2021-06-10	2022-02-02		2020-10-13		14	0.459969	3 exposures	3 exposures, Hybrid	3 exposures, Female	3 exposures, Black	Vaccine	Hybrid	2021-06-24	42.2473	15071.8	11279.8	1.6258	4.17817	4.0523	99.8	1	Y							2021-05-21	2022-07-06	FOR_SM	NEV_SM	NO	NO	NO	YES
27	Infected	Infected	Hybrid	No	Moderna	Moderna		≤64	Female	1	Black	2021-05-10	2021-06-10	2022-02-02		2020-10-13		28	0.919938	3 exposures	3 exposures, Hybrid	3 exposures, Female	3 exposures, Black	Vaccine	Hybrid	2021-07-08	55.8952	9269.72	7173.21	1.74737	3.96707	3.85571	99.6	1	Y							2021-05-21	2022-07-06	FOR_SM	NEV_SM	NO	NO	NO	YES
27	Infected	Infected	Hybrid	No	Moderna	Moderna		≤64	Female	1	Black	2021-05-10	2021-06-10	2022-02-02		2020-10-13		42	1.37991	3 exposures	3 exposures, Hybrid	3 exposures, Female	3 exposures, Black	Vaccine	Hybrid	2021-07-22	65.7	9334.58	6745.03	1.81757	3.97009	3.82898	99.6	1	Y							2021-05-21	2022-07-06	FOR_SM	NEV_SM	NO	NO	NO	YES
27	Infected	Infected	Hybrid	No	Moderna	Moderna		≤64	Female	1	Black	2021-05-10	2021-06-10	2022-02-02		2020-10-13		98	3.21978	3 exposures	3 exposures, Hybrid	3 exposures, Female	3 exposures, Black	Vaccine	Hybrid	2021-09-16	76.1738	4019.6	3033.25	1.88181	3.60418	3.48191	90.8	1	Y							2021-05-21	2022-07-06	FOR_SM	NEV_SM	NO	NO	NO	YES
27	Infected	Infected	Hybrid	No	Moderna	Moderna		≤64	Female	1	Black	2021-05-10	2021-06-10	2022-02-02		2020-10-13		161	5.28964	3 exposures	3 exposures, Hybrid	3 exposures, Female	3 exposures, Black	Vaccine	Hybrid	2021-11-18	89.8353	2949.74	2289.84	1.95345	3.46978	3.35981	91.9	1	Y							2021-05-21	2022-07-06	FOR_SM	NEV_SM	NO	NO	NO	YES
27	Infected	Infected	Hybrid	No	Moderna	Moderna		≤64	Female	1	Black	2021-05-10	2021-06-10	2022-02-02		2020-10-13		217	7.12952	3 exposures	3 exposures, Hybrid	3 exposures, Female	3 exposures, Black	Vaccine	Hybrid	2022-01-13	82.4043	1920.89	1593.71	1.91595	3.2835	3.20241	90.3	1	Y							2021-05-21	2022-07-06	FOR_SM	NEV_SM	NO	NO	NO	YES
27	Infected	Infected	Hybrid	No	Moderna	Moderna		≤64	Female	1	Black	2021-05-10	2021-06-10	2022-02-02		2020-10-13		8	0.262839	4 exposures	4 exposures, Hybrid	4 exposures, Female	4 exposures, Black	Vaccine	Hybrid	2022-02-10	64.34	8082.32	5896.5	1.80848	3.90754	3.77059	98	1	Y	2022-02-10	5.68182	0.252525	1.12434	0.10582		2021-05-21	2022-07-06	FOR_SM	NEV_SM	NO	NO	NO	YES
27	Infected	Infected	Hybrid	No	Moderna	Moderna		≤64	Female	1	Black	2021-05-10	2021-06-10	2022-02-02		2020-10-13		64	2.10271	4 exposures	4 exposures, Hybrid	4 exposures, Female	4 exposures, Black	Vaccine	Hybrid	2022-04-07	82.12	3001.61	2213.26	1.91445	3.47735	3.34503	94.9	1	Y							2021-05-21	2022-07-06	FOR_SM	NEV_SM	NO	NO	NO	YES
27	Infected	Infected	Hybrid	No	Moderna	Moderna		≤64	Female	1	Black	2021-05-10	2021-06-10	2022-02-02		2020-10-13		92	3.02265	4 exposures	4 exposures, Hybrid	4 exposures, Female	4 exposures, Black	Vaccine	Hybrid	2022-05-05	104.4	2359.07	1846.23	2.0187	3.37274	3.26629	83.2	1	Y							2021-05-21	2022-07-06	FOR_SM	NEV_SM	NO	NO	NO	YES
27	Infected	Infected	Hybrid	No	Moderna	Moderna		≤64	Female	1	Black	2021-05-10	2021-06-10	2022-02-02		2020-10-13		154	5.05966	4 exposures	4 exposures, Hybrid	4 exposures, Female	4 exposures, Black	Vaccine	Hybrid	2022-07-06	90.74	1714.66	1219.56	1.9578	3.23418	3.0862	73.984	0	Y	2022-07-06	2.08333	0.169753	0.740741	0.0493827		2021-05-21	2022-07-06	FOR_SM	NEV_SM	NO	NO	NO	YES
28	Infected	Infected	Hybrid	Yes	Moderna	Moderna	Moderna	≤64	Male	0	Black	2021-05-10	2021-06-10	2022-01-24	2022-05-20	2020-10-20		14	0.459969	2 exposures	2 exposures, Hybrid	2 exposures, Male	2 exposures, Black	Vaccine	Hybrid	2021-05-24	53.2489	38958.2	26904.9	1.72631	4.5906	4.42983	99.9	1	Y							2021-05-21	2022-07-06	FOR_SM	NEV_SM	NO	NO	YES	YES
28	Infected	Infected	Hybrid	Yes	Moderna	Moderna	Moderna	≤64	Male	0	Black	2021-05-10	2021-06-10	2022-01-24	2022-05-20	2020-10-20		30	0.985647	2 exposures	2 exposures, Hybrid	2 exposures, Male	2 exposures, Black	Vaccine	Hybrid	2021-06-09	32.3619	13429.1	11777.8	1.51003	4.12805	4.07107	99.8	1	Y							2021-05-21	2022-07-06	FOR_SM	NEV_SM	NO	NO	YES	YES
28	Infected	Infected	Hybrid	Yes	Moderna	Moderna	Moderna	≤64	Male	0	Black	2021-05-10	2021-06-10	2022-01-24	2022-05-20	2020-10-20		14	0.459969	3 exposures	3 exposures, Hybrid	3 exposures, Male	3 exposures, Black	Vaccine	Hybrid	2021-06-24	26.4058	12694.1	8718.68	1.4217	4.1036	3.94045	99.8	1	Y							2021-05-21	2022-07-06	FOR_SM	NEV_SM	NO	NO	YES	YES
28	Infected	Infected	Hybrid	Yes	Moderna	Moderna	Moderna	≤64	Male	0	Black	2021-05-10	2021-06-10	2022-01-24	2022-05-20	2020-10-20		28	0.919938	3 exposures	3 exposures, Hybrid	3 exposures, Male	3 exposures, Black	Vaccine	Hybrid	2021-07-08	41.3646	12717.9	8886.34	1.61663	4.10442	3.94872	99.7	1	Y							2021-05-21	2022-07-06	FOR_SM	NEV_SM	NO	NO	YES	YES
28	Infected	Infected	Hybrid	Yes	Moderna	Moderna	Moderna	≤64	Male	0	Black	2021-05-10	2021-06-10	2022-01-24	2022-05-20	2020-10-20		42	1.37991	3 exposures	3 exposures, Hybrid	3 exposures, Male	3 exposures, Black	Vaccine	Hybrid	2021-07-22	61.3382	15078.6	10089	1.78773	4.17836	4.00385	99.6	1	Y							2021-05-21	2022-07-06	FOR_SM	NEV_SM	NO	NO	YES	YES
28	Infected	Infected	Hybrid	Yes	Moderna	Moderna	Moderna	≤64	Male	0	Black	2021-05-10	2021-06-10	2022-01-24	2022-05-20	2020-10-20		98	3.21978	3 exposures	3 exposures, Hybrid	3 exposures, Male	3 exposures, Black	Vaccine	Hybrid	2021-09-16	36.4399	4358.5	3006.38	1.56158	3.63934	3.47804	95	1	Y							2021-05-21	2022-07-06	FOR_SM	NEV_SM	NO	NO	YES	YES
28	Infected	Infected	Hybrid	Yes	Moderna	Moderna	Moderna	≤64	Male	0	Black	2021-05-10	2021-06-10	2022-01-24	2022-05-20	2020-10-20		161	5.28964	3 exposures	3 exposures, Hybrid	3 exposures, Male	3 exposures, Black	Vaccine	Hybrid	2021-11-18	41.3418	3384.57	2384.01	1.61639	3.5295	3.37731	97.1	1	Y							2021-05-21	2022-07-06	FOR_SM	NEV_SM	NO	NO	YES	YES
28	Infected	Infected	Hybrid	Yes	Moderna	Moderna	Moderna	≤64	Male	0	Black	2021-05-10	2021-06-10	2022-01-24	2022-05-20	2020-10-20		17	0.558533	4 exposures	4 exposures, Hybrid	4 exposures, Male	4 exposures, Black	Vaccine	Hybrid	2022-02-10	21.08	13603.8	8468.54	1.32387	4.13366	3.92781	99.7	1	Y							2021-05-21	2022-07-06	FOR_SM	NEV_SM	NO	NO	YES	YES
28	Infected	Infected	Hybrid	Yes	Moderna	Moderna	Moderna	≤64	Male	0	Black	2021-05-10	2021-06-10	2022-01-24	2022-05-20	2020-10-20		73	2.39841	4 exposures	4 exposures, Hybrid	4 exposures, Male	4 exposures, Black	Vaccine	Hybrid	2022-04-07	25.27	7215.36	3952.81	1.40261	3.85826	3.59691	96.6	1	Y							2021-05-21	2022-07-06	FOR_SM	NEV_SM	NO	NO	YES	YES
28	Infected	Infected	Hybrid	Yes	Moderna	Moderna	Moderna	≤64	Male	0	Black	2021-05-10	2021-06-10	2022-01-24	2022-05-20	2020-10-20		101	3.31835	4 exposures	4 exposures, Hybrid	4 exposures, Male	4 exposures, Black	Vaccine	Hybrid	2022-05-05	34.25	5361.11	2801.74	1.53466	3.72925	3.44743	94	1	Y							2021-05-21	2022-07-06	FOR_SM	NEV_SM	NO	NO	YES	YES
28	Infected	Infected	Hybrid	Yes	Moderna	Moderna	Moderna	≤64	Male	0	Black	2021-05-10	2021-06-10	2022-01-24	2022-05-20	2020-10-20		13	0.427114	5 exposures	5 exposures, Hybrid	5 exposures, Male	5 exposures, Black	Vaccine	Hybrid	2022-06-02	27.63	30002.2	21363.4	1.44138	4.47715	4.32967	99.8006	1	Y	2022-06-02	6.1828	0.9319	0	0.130719		2021-05-21	2022-07-06	FOR_SM	NEV_SM	NO	NO	YES	YES
28	Infected	Infected	Hybrid	Yes	Moderna	Moderna	Moderna	≤64	Male	0	Black	2021-05-10	2021-06-10	2022-01-24	2022-05-20	2020-10-20		47	1.54418	5 exposures	5 exposures, Hybrid	5 exposures, Male	5 exposures, Black	Vaccine	Hybrid	2022-07-06	21.48	10743.3	7084.55	1.33203	4.03114	3.85031	99.5751	1	Y							2021-05-21	2022-07-06	FOR_SM	NEV_SM	NO	NO	YES	YES
29	Infected	Infected	Hybrid	No	Moderna	Moderna	Moderna	65-74	Male	0	Black	2021-05-10	2021-06-10	2022-01-24	2022-05-20	2020-10-16		14	0.459969	2 exposures	2 exposures, Hybrid	2 exposures, Male	2 exposures, Black	Vaccine	Hybrid	2021-05-24	107.863	11741.4	10375.1	2.03287	4.06972	4.01599	99.7	1	Y							2021-05-21	2022-07-06	FOR_SM	NEV_SM	NO	NO	NO	YES
29	Infected	Infected	Hybrid	No	Moderna	Moderna	Moderna	65-74	Male	0	Black	2021-05-10	2021-06-10	2022-01-24	2022-05-20	2020-10-16		30	0.985647	2 exposures	2 exposures, Hybrid	2 exposures, Male	2 exposures, Black	Vaccine	Hybrid	2021-06-09	82.9839	5253.26	5851.27	1.91899	3.72043	3.76725	99.6	1	Y							2021-05-21	2022-07-06	FOR_SM	NEV_SM	NO	NO	NO	YES
29	Infected	Infected	Hybrid	No	Moderna	Moderna	Moderna	65-74	Male	0	Black	2021-05-10	2021-06-10	2022-01-24	2022-05-20	2020-10-16		14	0.459969	3 exposures	3 exposures, Hybrid	3 exposures, Male	3 exposures, Black	Vaccine	Hybrid	2021-06-24	69.3151	7551.23	6270.36	1.84083	3.87802	3.79729	99.7	1	Y							2021-05-21	2022-07-06	FOR_SM	NEV_SM	NO	NO	NO	YES
29	Infected	Infected	Hybrid	No	Moderna	Moderna	Moderna	65-74	Male	0	Black	2021-05-10	2021-06-10	2022-01-24	2022-05-20	2020-10-16		28	0.919938	3 exposures	3 exposures, Hybrid	3 exposures, Male	3 exposures, Black	Vaccine	Hybrid	2021-07-08	84.0968	6046.55	4856.72	1.92478	3.78151	3.68634	99.5	1	Y							2021-05-21	2022-07-06	FOR_SM	NEV_SM	NO	NO	NO	YES
29	Infected	Infected	Hybrid	No	Moderna	Moderna	Moderna	65-74	Male	0	Black	2021-05-10	2021-06-10	2022-01-24	2022-05-20	2020-10-16		42	1.37991	3 exposures	3 exposures, Hybrid	3 exposures, Male	3 exposures, Black	Vaccine	Hybrid	2021-07-22	131.609	9916.4	7701.29	2.11929	3.99635	3.88656	99	1	Y							2021-05-21	2022-07-06	FOR_SM	NEV_SM	NO	NO	NO	YES
29	Infected	Infected	Hybrid	No	Moderna	Moderna	Moderna	65-74	Male	0	Black	2021-05-10	2021-06-10	2022-01-24	2022-05-20	2020-10-16		98	3.21978	3 exposures	3 exposures, Hybrid	3 exposures, Male	3 exposures, Black	Vaccine	Hybrid	2021-09-16	77.5759	3823.33	2776.05	1.88973	3.58244	3.44343	95.5	1	Y							2021-05-21	2022-07-06	FOR_SM	NEV_SM	NO	NO	NO	YES
29	Infected	Infected	Hybrid	No	Moderna	Moderna	Moderna	65-74	Male	0	Black	2021-05-10	2021-06-10	2022-01-24	2022-05-20	2020-10-16		161	5.28964	3 exposures	3 exposures, Hybrid	3 exposures, Male	3 exposures, Black	Vaccine	Hybrid	2021-11-18	93.8359	3255.89	2887.82	1.97237	3.51267	3.46057	96.7	1	Y							2021-05-21	2022-07-06	FOR_SM	NEV_SM	NO	NO	NO	YES
29	Infected	Infected	Hybrid	No	Moderna	Moderna	Moderna	65-74	Male	0	Black	2021-05-10	2021-06-10	2022-01-24	2022-05-20	2020-10-16		224	7.3595	3 exposures	3 exposures, Hybrid	3 exposures, Male	3 exposures, Black	Vaccine	Hybrid	2022-01-20	82.7079	2900.45	2304.55	1.91755	3.46247	3.36259	91.1	1	Y							2021-05-21	2022-07-06	FOR_SM	NEV_SM	NO	NO	NO	YES
29	Infected	Infected	Hybrid	No	Moderna	Moderna	Moderna	65-74	Male	0	Black	2021-05-10	2021-06-10	2022-01-24	2022-05-20	2020-10-16		17	0.558533	4 exposures	4 exposures, Hybrid	4 exposures, Male	4 exposures, Black	Vaccine	Hybrid	2022-02-10	29.61	8451.68	6929.57	1.47144	3.92694	3.84071	99.6	1	Y	2022-02-10	1.85185	0	0	0		2021-05-21	2022-07-06	FOR_SM	NEV_SM	NO	NO	NO	YES
29	Infected	Infected	Hybrid	No	Moderna	Moderna	Moderna	65-74	Male	0	Black	2021-05-10	2021-06-10	2022-01-24	2022-05-20	2020-10-16		73	2.39841	4 exposures	4 exposures, Hybrid	4 exposures, Male	4 exposures, Black	Vaccine	Hybrid	2022-04-07	42.06	6401.24	4327.35	1.62387	3.80626	3.63622	99.4	1	Y							2021-05-21	2022-07-06	FOR_SM	NEV_SM	NO	NO	NO	YES
29	Infected	Infected	Hybrid	No	Moderna	Moderna	Moderna	65-74	Male	0	Black	2021-05-10	2021-06-10	2022-01-24	2022-05-20	2020-10-16		101	3.31835	4 exposures	4 exposures, Hybrid	4 exposures, Male	4 exposures, Black	Vaccine	Hybrid	2022-05-05	59.31	5421.92	3905.4	1.77313	3.73415	3.59167	96.4	1	Y							2021-05-21	2022-07-06	FOR_SM	NEV_SM	NO	NO	NO	YES
29	Infected	Infected	Hybrid	No	Moderna	Moderna	Moderna	65-74	Male	0	Black	2021-05-10	2021-06-10	2022-01-24	2022-05-20	2020-10-16		13	0.427114	5 exposures	5 exposures, Hybrid	5 exposures, Male	5 exposures, Black	Vaccine	Hybrid	2022-06-02	37.96	6447.62	6281.86	1.57933	3.8094	3.79809	98.6015	1	Y	2022-06-02	0	0	0	0		2021-05-21	2022-07-06	FOR_SM	NEV_SM	NO	NO	NO	YES
29	Infected	Infected	Hybrid	No	Moderna	Moderna	Moderna	65-74	Male	0	Black	2021-05-10	2021-06-10	2022-01-24	2022-05-20	2020-10-16		47	1.54418	5 exposures	5 exposures, Hybrid	5 exposures, Male	5 exposures, Black	Vaccine	Hybrid	2022-07-06	31.9	3802.79	3141.3	1.50379	3.5801	3.49711	96.4566	1	Y	2022-07-06	1.73611	0	0	0		2021-05-21	2022-07-06	FOR_SM	NEV_SM	NO	NO	NO	YES
30	Infected	Infected	Hybrid	No	Moderna	Moderna	Moderna	65-74	Male	0	Black	2021-05-10	2021-06-10	2022-01-24	2022-05-20	2020-04-20		14	0.459969	2 exposures	2 exposures, Hybrid	2 exposures, Male	2 exposures, Black	Vaccine	Hybrid	2021-05-24	125.605	40800	31500	2.09901	4.61066	4.49831	99.9	1								2021-05-24	2022-07-06	FOR_SM	NEV_SM	NO	NO	NO	NO
30	Infected	Infected	Hybrid	No	Moderna	Moderna	Moderna	65-74	Male	0	Black	2021-05-10	2021-06-10	2022-01-24	2022-05-20	2020-04-20		30	0.985647	2 exposures	2 exposures, Hybrid	2 exposures, Male	2 exposures, Black	Vaccine	Hybrid	2021-06-09	105.434	40800	29329.4	2.02298	4.61066	4.4673	99.9	1								2021-05-24	2022-07-06	FOR_SM	NEV_SM	NO	NO	NO	NO
30	Infected	Infected	Hybrid	No	Moderna	Moderna	Moderna	65-74	Male	0	Black	2021-05-10	2021-06-10	2022-01-24	2022-05-20	2020-04-20		14	0.459969	3 exposures	3 exposures, Hybrid	3 exposures, Male	3 exposures, Black	Vaccine	Hybrid	2021-06-24	82.5229	40800	31500	1.91657	4.61066	4.49831	99.9	1								2021-05-24	2022-07-06	FOR_SM	NEV_SM	NO	NO	NO	NO
30	Infected	Infected	Hybrid	No	Moderna	Moderna	Moderna	65-74	Male	0	Black	2021-05-10	2021-06-10	2022-01-24	2022-05-20	2020-04-20		28	0.919938	3 exposures	3 exposures, Hybrid	3 exposures, Male	3 exposures, Black	Vaccine	Hybrid	2021-07-08	110.704	40800	31500	2.04416	4.61066	4.49831	99.9	1								2021-05-24	2022-07-06	FOR_SM	NEV_SM	NO	NO	NO	NO
30	Infected	Infected	Hybrid	No	Moderna	Moderna	Moderna	65-74	Male	0	Black	2021-05-10	2021-06-10	2022-01-24	2022-05-20	2020-04-20		42	1.37991	3 exposures	3 exposures, Hybrid	3 exposures, Male	3 exposures, Black	Vaccine	Hybrid	2021-07-22	194.456	40800	31500	2.28882	4.61066	4.49831	99.9	1								2021-05-24	2022-07-06	FOR_SM	NEV_SM	NO	NO	NO	NO
30	Infected	Infected	Hybrid	No	Moderna	Moderna	Moderna	65-74	Male	0	Black	2021-05-10	2021-06-10	2022-01-24	2022-05-20	2020-04-20		98	3.21978	3 exposures	3 exposures, Hybrid	3 exposures, Male	3 exposures, Black	Vaccine	Hybrid	2021-09-16	111.03	39772.1	20578.6	2.04544	4.59958	4.31342	99.9	1								2021-05-24	2022-07-06	FOR_SM	NEV_SM	NO	NO	NO	NO
30	Infected	Infected	Hybrid	No	Moderna	Moderna	Moderna	65-74	Male	0	Black	2021-05-10	2021-06-10	2022-01-24	2022-05-20	2020-04-20		161	5.28964	3 exposures	3 exposures, Hybrid	3 exposures, Male	3 exposures, Black	Vaccine	Hybrid	2021-11-18	75.9321	25276.2	15797.2	1.88043	4.40271	4.19858	99.9	1								2021-05-24	2022-07-06	FOR_SM	NEV_SM	NO	NO	NO	NO
30	Infected	Infected	Hybrid	No	Moderna	Moderna	Moderna	65-74	Male	0	Black	2021-05-10	2021-06-10	2022-01-24	2022-05-20	2020-04-20		17	0.558533	4 exposures	4 exposures, Hybrid	4 exposures, Male	4 exposures, Black	Vaccine	Hybrid	2022-02-10	58.31	40800	31500	1.76574	4.61066	4.49831	99.9	1								2021-05-24	2022-07-06	FOR_SM	NEV_SM	NO	NO	NO	NO
30	Infected	Infected	Hybrid	No	Moderna	Moderna	Moderna	65-74	Male	0	Black	2021-05-10	2021-06-10	2022-01-24	2022-05-20	2020-04-20		73	2.39841	4 exposures	4 exposures, Hybrid	4 exposures, Male	4 exposures, Black	Vaccine	Hybrid	2022-04-07	83.91	40800	31500	1.92381	4.61066	4.49831	99.9	1								2021-05-24	2022-07-06	FOR_SM	NEV_SM	NO	NO	NO	NO
30	Infected	Infected	Hybrid	No	Moderna	Moderna	Moderna	65-74	Male	0	Black	2021-05-10	2021-06-10	2022-01-24	2022-05-20	2020-04-20		101	3.31835	4 exposures	4 exposures, Hybrid	4 exposures, Male	4 exposures, Black	Vaccine	Hybrid	2022-05-05	94.67	40800	26500	1.97621	4.61066	4.42325	99.8	1								2021-05-24	2022-07-06	FOR_SM	NEV_SM	NO	NO	NO	NO
30	Infected	Infected	Hybrid	No	Moderna	Moderna	Moderna	65-74	Male	0	Black	2021-05-10	2021-06-10	2022-01-24	2022-05-20	2020-04-20		13	0.427114	5 exposures	5 exposures, Hybrid	5 exposures, Male	5 exposures, Black	Vaccine	Hybrid	2022-06-02	70.83	40800	315000	1.85022	4.61066	5.49831	99.8267	1								2021-05-24	2022-07-06	FOR_SM	NEV_SM	NO	NO	NO	NO
30	Infected	Infected	Hybrid	No	Moderna	Moderna	Moderna	65-74	Male	0	Black	2021-05-10	2021-06-10	2022-01-24	2022-05-20	2020-04-20		47	1.54418	5 exposures	5 exposures, Hybrid	5 exposures, Male	5 exposures, Black	Vaccine	Hybrid	2022-07-06	70.19	40800	29051.5	1.84628	4.61066	4.46317	99.8378	1								2021-05-24	2022-07-06	FOR_SM	NEV_SM	NO	NO	NO	NO
31	Uninfected	Uninfected	Vaccine-Induced	Yes	Pfizer			≥75	Female	1	White	2020-12-20	2021-01-20					64	2.10271	2 exposures	2 exposures, Vaccine-Induced	2 exposures, Female	2 exposures, White	Vaccine	Vaccine	2021-03-25	1.53131	479.781	449.99	0.185063	2.68104	2.6532	36.4	0	Y	2021-03-31	0.530303	0.0606061	0.0656168	0.15748		2021-03-24	2021-09-06	NEV_SM	NEV_SM	NO	NO	NO	YES
31	Uninfected	Uninfected	Vaccine-Induced	Yes	Pfizer			≥75	Female	1	White	2020-12-20	2021-01-20					85	2.79267	2 exposures	2 exposures, Vaccine-Induced	2 exposures, Female	2 exposures, White	Vaccine	Vaccine	2021-04-15	0.297086	406.905	234.963	-0.527117	2.60949	2.371	20.6	0	Y							2021-03-24	2021-09-06	NEV_SM	NEV_SM	NO	NO	NO	YES
31	Uninfected	Uninfected	Vaccine-Induced	Yes	Pfizer			≥75	Female	1	White	2020-12-20	2021-01-20					98	3.21978	2 exposures	2 exposures, Vaccine-Induced	2 exposures, Female	2 exposures, White	Vaccine	Vaccine	2021-04-28	0.102125	425.35	245.282	-0.990867	2.62875	2.38967	17.9	0	Y							2021-03-24	2021-09-06	NEV_SM	NEV_SM	NO	NO	NO	YES
31	Uninfected	Uninfected	Vaccine-Induced	Yes	Pfizer			≥75	Female	1	White	2020-12-20	2021-01-20					112	3.67975	2 exposures	2 exposures, Vaccine-Induced	2 exposures, Female	2 exposures, White	Vaccine	Vaccine	2021-05-12	0.0908335	300.092	175.035	-1.04175	2.47726	2.24312	16.1	0	Y							2021-03-24	2021-09-06	NEV_SM	NEV_SM	NO	NO	NO	YES
31	Uninfected	Uninfected	Vaccine-Induced	Yes	Pfizer			≥75	Female	1	White	2020-12-20	2021-01-20					126	4.13972	2 exposures	2 exposures, Vaccine-Induced	2 exposures, Female	2 exposures, White	Vaccine	Vaccine	2021-05-26	0.0792109	194.586	108.779	-1.10122	2.28911	2.03655	14.8	0	Y							2021-03-24	2021-09-06	NEV_SM	NEV_SM	NO	NO	NO	YES
31	Uninfected	Uninfected	Vaccine-Induced	Yes	Pfizer			≥75	Female	1	White	2020-12-20	2021-01-20					182	5.97959	2 exposures	2 exposures, Vaccine-Induced	2 exposures, Female	2 exposures, White	Vaccine	Vaccine	2021-07-21	1.63834	200.56	104.045	0.214404	2.30224	2.01722	0	0	Y							2021-03-24	2021-09-06	NEV_SM	NEV_SM	NO	NO	NO	YES
32	Uninfected	Uninfected	Vaccine-Induced	Yes	Pfizer	Pfizer		≤64	Female	1	White	2020-12-30	2021-02-10	2021-12-16				43	1.41276	2 exposures	2 exposures, Vaccine-Induced	2 exposures, Female	2 exposures, White	Vaccine	Vaccine	2021-03-25	5.69	312.42	681.83	0.755112	2.49474	2.83368	41.7	0	Y	2021-03-31	0.763889	0	0	0		2021-03-25	2022-01-09	FOR_SM	NEV_SM	NO	NO	NO	YES
32	Uninfected	Uninfected	Vaccine-Induced	Yes	Pfizer	Pfizer		≤64	Female	1	White	2020-12-30	2021-02-10	2021-12-16				64	2.10271	2 exposures	2 exposures, Vaccine-Induced	2 exposures, Female	2 exposures, White	Vaccine	Vaccine	2021-04-15	4.67043	3273.8	3148.54	0.669357	3.51505	3.49811	98.7	1	Y							2021-03-25	2022-01-09	FOR_SM	NEV_SM	NO	NO	NO	YES
32	Uninfected	Uninfected	Vaccine-Induced	Yes	Pfizer	Pfizer		≤64	Female	1	White	2020-12-30	2021-02-10	2021-12-16				77	2.52983	2 exposures	2 exposures, Vaccine-Induced	2 exposures, Female	2 exposures, White	Vaccine	Vaccine	2021-04-28	5.55928	3377.85	2892.78	0.745019	3.52864	3.46132	95.8	1	Y							2021-03-25	2022-01-09	FOR_SM	NEV_SM	NO	NO	NO	YES
32	Uninfected	Uninfected	Vaccine-Induced	Yes	Pfizer	Pfizer		≤64	Female	1	White	2020-12-30	2021-02-10	2021-12-16				91	2.9898	2 exposures	2 exposures, Vaccine-Induced	2 exposures, Female	2 exposures, White	Vaccine	Vaccine	2021-05-12	5.24735	2660.27	2514.21	0.71994	3.42493	3.4004	96.5	1	Y							2021-03-25	2022-01-09	FOR_SM	NEV_SM	NO	NO	NO	YES
32	Uninfected	Uninfected	Vaccine-Induced	Yes	Pfizer	Pfizer		≤64	Female	1	White	2020-12-30	2021-02-10	2021-12-16				105	3.44977	2 exposures	2 exposures, Vaccine-Induced	2 exposures, Female	2 exposures, White	Vaccine	Vaccine	2021-05-26	5.22675	2471.19	2179.32	0.718231	3.39291	3.33832	95.9	1	Y							2021-03-25	2022-01-09	FOR_SM	NEV_SM	NO	NO	NO	YES
32	Uninfected	Uninfected	Vaccine-Induced	Yes	Pfizer	Pfizer		≤64	Female	1	White	2020-12-30	2021-02-10	2021-12-16				161	5.28964	2 exposures	2 exposures, Vaccine-Induced	2 exposures, Female	2 exposures, White	Vaccine	Vaccine	2021-07-21	8.88855	1925.67	1923.54	0.948831	3.28458	3.2841	76.7	0	Y							2021-03-25	2022-01-09	FOR_SM	NEV_SM	NO	NO	NO	YES
32	Uninfected	Uninfected	Vaccine-Induced	Yes	Pfizer	Pfizer		≤64	Female	1	White	2020-12-30	2021-02-10	2021-12-16				217	7.12952	2 exposures	2 exposures, Vaccine-Induced	2 exposures, Female	2 exposures, White	Vaccine	Vaccine	2021-09-15	5.06	908.55	1052.52	0.704151	2.95835	3.02223	64	0	Y	2021-09-15	0	0.0529101	0	0		2021-03-25	2022-01-09	FOR_SM	NEV_SM	NO	NO	NO	YES
32	Uninfected	Uninfected	Vaccine-Induced	Yes	Pfizer	Pfizer		≤64	Female	1	White	2020-12-30	2021-02-10	2021-12-16				280	9.19938	2 exposures	2 exposures, Vaccine-Induced	2 exposures, Female	2 exposures, White	Vaccine	Vaccine	2021-11-17	3.92	540.43	737.54	0.593286	2.73274	2.86779	68.2	0	Y							2021-03-25	2022-01-09	FOR_SM	NEV_SM	NO	NO	NO	YES
32	Uninfected	Uninfected	Vaccine-Induced	Yes	Pfizer	Pfizer		≤64	Female	1	White	2020-12-30	2021-02-10	2021-12-16				20	0.657098	3 exposures	3 exposures, Vaccine-Induced	3 exposures, Female	3 exposures, White	Vaccine	Vaccine	2022-01-05	6.01762	11173.7	7729.93	0.779425	4.0482	3.88818	99.8	1	Y							2021-03-25	2022-01-09	FOR_SM	NEV_SM	NO	NO	NO	YES
33	Uninfected	Uninfected	Vaccine-Induced	No	Pfizer	Pfizer		≥75	Female	1	White	2020-12-30	2021-01-20	2021-12-16				68	2.23413	2 exposures	2 exposures, Vaccine-Induced	2 exposures, Female	2 exposures, White	Vaccine	Vaccine	2021-03-29	6.39709	7198.48	7526.29	0.805983	3.85724	3.87658	99.7	1								2021-03-29	2022-03-09	NEV_SM	NEV_SM	NO	NO	YES	YES
33	Uninfected	Uninfected	Vaccine-Induced	No	Pfizer	Pfizer		≥75	Female	1	White	2020-12-30	2021-01-20	2021-12-16				85	2.79267	2 exposures	2 exposures, Vaccine-Induced	2 exposures, Female	2 exposures, White	Vaccine	Vaccine	2021-04-15	7.0213	6779.37	6491.31	0.846417	3.83119	3.81233	99.7	1								2021-03-29	2022-03-09	NEV_SM	NEV_SM	NO	NO	YES	YES
33	Uninfected	Uninfected	Vaccine-Induced	No	Pfizer	Pfizer		≥75	Female	1	White	2020-12-30	2021-01-20	2021-12-16				98	3.21978	2 exposures	2 exposures, Vaccine-Induced	2 exposures, Female	2 exposures, White	Vaccine	Vaccine	2021-04-28	7.33772	5746.46	6073.94	0.865561	3.7594	3.78347	99.2	1								2021-03-29	2022-03-09	NEV_SM	NEV_SM	NO	NO	YES	YES
33	Uninfected	Uninfected	Vaccine-Induced	No	Pfizer	Pfizer		≥75	Female	1	White	2020-12-30	2021-01-20	2021-12-16				112	3.67975	2 exposures	2 exposures, Vaccine-Induced	2 exposures, Female	2 exposures, White	Vaccine	Vaccine	2021-05-12	8.61684	6390.87	6329.85	0.935348	3.80556	3.80139	99.3	1								2021-03-29	2022-03-09	NEV_SM	NEV_SM	NO	NO	YES	YES
33	Uninfected	Uninfected	Vaccine-Induced	No	Pfizer	Pfizer		≥75	Female	1	White	2020-12-30	2021-01-20	2021-12-16				126	4.13972	2 exposures	2 exposures, Vaccine-Induced	2 exposures, Female	2 exposures, White	Vaccine	Vaccine	2021-05-26	7.9975	4268.3	4522.32	0.902954	3.63026	3.65536	99.3	1								2021-03-29	2022-03-09	NEV_SM	NEV_SM	NO	NO	YES	YES
33	Uninfected	Uninfected	Vaccine-Induced	No	Pfizer	Pfizer		≥75	Female	1	White	2020-12-30	2021-01-20	2021-12-16				182	5.97959	2 exposures	2 exposures, Vaccine-Induced	2 exposures, Female	2 exposures, White	Vaccine	Vaccine	2021-07-21	12.3429	3628	3789.11	1.09142	3.55967	3.57854	95.2	1								2021-03-29	2022-03-09	NEV_SM	NEV_SM	NO	NO	YES	YES
33	Uninfected	Uninfected	Vaccine-Induced	No	Pfizer	Pfizer		≥75	Female	1	White	2020-12-30	2021-01-20	2021-12-16				238	7.81947	2 exposures	2 exposures, Vaccine-Induced	2 exposures, Female	2 exposures, White	Vaccine	Vaccine	2021-09-15	4.59	1407.53	1614.69	0.661813	3.14846	3.20809	80.1	1								2021-03-29	2022-03-09	NEV_SM	NEV_SM	NO	NO	YES	YES
33	Uninfected	Uninfected	Vaccine-Induced	No	Pfizer	Pfizer		≥75	Female	1	White	2020-12-30	2021-01-20	2021-12-16				301	9.88933	2 exposures	2 exposures, Vaccine-Induced	2 exposures, Female	2 exposures, White	Vaccine	Vaccine	2021-11-17	6.8	1383.05	1577.52	0.832509	3.14084	3.19797	90	1								2021-03-29	2022-03-09	NEV_SM	NEV_SM	NO	NO	YES	YES
33	Uninfected	Uninfected	Vaccine-Induced	No	Pfizer	Pfizer		≥75	Female	1	White	2020-12-30	2021-01-20	2021-12-16				20	0.657098	3 exposures	3 exposures, Vaccine-Induced	3 exposures, Female	3 exposures, White	Vaccine	Vaccine	2022-01-05	13.3154	27357.7	23509.7	1.12436	4.43708	4.37125	99.8	1								2021-03-29	2022-03-09	NEV_SM	NEV_SM	NO	NO	YES	YES
33	Uninfected	Uninfected	Vaccine-Induced	No	Pfizer	Pfizer		≥75	Female	1	White	2020-12-30	2021-01-20	2021-12-16				83	2.72696	3 exposures	3 exposures, Vaccine-Induced	3 exposures, Female	3 exposures, White	Vaccine	Vaccine	2022-03-09	10.9812	14878.7	15861.7	1.04065	4.17256	4.20035	99.7	1								2021-03-29	2022-03-09	NEV_SM	NEV_SM	NO	NO	YES	YES
34	Uninfected	Uninfected	Vaccine-Induced	No	Pfizer	Pfizer		≤64	Male	0	Black	2021-01-04	2021-01-27	2021-10-25			2021-12-29	89	2.92409	2 exposures	2 exposures, Vaccine-Induced	2 exposures, Male	2 exposures, Black	Vaccine	Vaccine	2021-04-26	0.15176	122.906	85.8247	-0.818841	2.08957	1.93361	13	0	Y							2021-04-21	2022-04-05	NEV_SM	NEV_SM	NO	NO	NO	YES
34	Uninfected	Uninfected	Vaccine-Induced	No	Pfizer	Pfizer		≤64	Male	0	Black	2021-01-04	2021-01-27	2021-10-25			2021-12-29	104	3.41691	2 exposures	2 exposures, Vaccine-Induced	2 exposures, Male	2 exposures, Black	Vaccine	Vaccine	2021-05-11	0.132188	96.5527	62.3837	-0.878808	1.98476	1.79507	7.1	0	Y							2021-04-21	2022-04-05	NEV_SM	NEV_SM	NO	NO	NO	YES
34	Uninfected	Uninfected	Vaccine-Induced	No	Pfizer	Pfizer		≤64	Male	0	Black	2021-01-04	2021-01-27	2021-10-25			2021-12-29	118	3.87688	2 exposures	2 exposures, Vaccine-Induced	2 exposures, Male	2 exposures, Black	Vaccine	Vaccine	2021-05-25	0.127298	69.7789	54.3243	-0.895179	1.84372	1.73499	0.1	0	Y							2021-04-21	2022-04-05	NEV_SM	NEV_SM	NO	NO	NO	YES
34	Uninfected	Uninfected	Vaccine-Induced	No	Pfizer	Pfizer		≤64	Male	0	Black	2021-01-04	2021-01-27	2021-10-25			2021-12-29	132	4.33685	2 exposures	2 exposures, Vaccine-Induced	2 exposures, Male	2 exposures, Black	Vaccine	Vaccine	2021-06-08	0.513924	93.809	69.5643	-0.289101	1.97224	1.84239	12.4	0	Y							2021-04-21	2022-04-05	NEV_SM	NEV_SM	NO	NO	NO	YES
34	Uninfected	Uninfected	Vaccine-Induced	No	Pfizer	Pfizer		≤64	Male	0	Black	2021-01-04	2021-01-27	2021-10-25			2021-12-29	146	4.79682	2 exposures	2 exposures, Vaccine-Induced	2 exposures, Male	2 exposures, Black	Vaccine	Vaccine	2021-06-22	0.289389	126.071	93.3979	-0.538518	2.10061	1.97034	11.8	0	Y							2021-04-21	2022-04-05	NEV_SM	NEV_SM	NO	NO	NO	YES
34	Uninfected	Uninfected	Vaccine-Induced	No	Pfizer	Pfizer		≤64	Male	0	Black	2021-01-04	2021-01-27	2021-10-25			2021-12-29	202	6.63669	2 exposures	2 exposures, Vaccine-Induced	2 exposures, Male	2 exposures, Black	Vaccine	Vaccine	2021-08-17	0.239702	81.0916	58.5149	-0.620328	1.90898	1.76727	0	0	Y							2021-04-21	2022-04-05	NEV_SM	NEV_SM	NO	NO	NO	YES
34	Uninfected	Uninfected	Vaccine-Induced	No	Pfizer	Pfizer		≤64	Male	0	Black	2021-01-04	2021-01-27	2021-10-25			2021-12-29	231	7.58948	2 exposures	2 exposures, Vaccine-Induced	2 exposures, Male	2 exposures, Black	Vaccine	Vaccine	2021-09-15	0.25	37.17	39.08	-0.60206	1.57019	1.59195	14.9	0	Y							2021-04-21	2022-04-05	NEV_SM	NEV_SM	NO	NO	NO	YES
34	Uninfected	Uninfected	Vaccine-Induced	No	Pfizer	Pfizer		≤64	Male	0	Black	2021-01-04	2021-01-27	2021-10-25			2021-12-29	9	0.295694	3 exposures	3 exposures, Vaccine-Induced	3 exposures, Male	3 exposures, Black	Vaccine	Vaccine	2021-11-03	1.76191	20100.2	16253.2	0.245983	4.3032	4.21094	75.6	0	Y							2021-04-21	2022-04-05	NEV_SM	NEV_SM	NO	NO	NO	YES
34	Infected	Infected	Hybrid	No	Pfizer	Pfizer		≤64	Male	0	Black	2021-01-04	2021-01-27	2021-10-25			2021-12-29	13	0.427114	4 exposures	4 exposures, Hybrid	4 exposures, Male	4 exposures, Black	Infection	Hybrid	2022-01-11	1.76309	4334.64	2705.67	0.246275	3.63695	3.43227	94.6	1	Y							2021-04-21	2022-04-05	NEV_SM	NEV_SM	NO	NO	NO	YES
34	Infected	Infected	Hybrid	No	Pfizer	Pfizer		≤64	Male	0	Black	2021-01-04	2021-01-27	2021-10-25			2021-12-29	41	1.34705	4 exposures	4 exposures, Hybrid	4 exposures, Male	4 exposures, Black	Infection	Hybrid	2022-02-08	9.05	11767.5	7571.83	0.956649	4.07068	3.8792	99.6	1	Y	2022-02-08	5	0	1.31579	0		2021-04-21	2022-04-05	NEV_SM	NEV_SM	NO	NO	NO	YES
34	Infected	Infected	Hybrid	No	Pfizer	Pfizer		≤64	Male	0	Black	2021-01-04	2021-01-27	2021-10-25			2021-12-29	97	3.18693	4 exposures	4 exposures, Hybrid	4 exposures, Male	4 exposures, Black	Infection	Hybrid	2022-04-05	8.38	10170.7	5398.39	0.923244	4.00735	3.73226	98.9	1	Y	2022-04-05	1.9697	0	0	0		2021-04-21	2022-04-05	NEV_SM	NEV_SM	NO	NO	NO	YES
35	Uninfected	Uninfected	Vaccine-Induced	Yes	Pfizer	Pfizer		65-74	Female	1	White	2021-01-04	2021-01-27	2021-10-19				85	2.79267	2 exposures	2 exposures, Vaccine-Induced	2 exposures, Female	2 exposures, White	Vaccine	Vaccine	2021-04-22	9.51164	64.2016	46.4842	0.978256	1.80755	1.6673	3	0								2021-04-22	2022-04-05	FOR_SM	NEV_SM	NO	NO	YES	YES
35	Uninfected	Uninfected	Vaccine-Induced	Yes	Pfizer	Pfizer		65-74	Female	1	White	2021-01-04	2021-01-27	2021-10-19				104	3.41691	2 exposures	2 exposures, Vaccine-Induced	2 exposures, Female	2 exposures, White	Vaccine	Vaccine	2021-05-11	9.4564	44.3621	32.2824	0.975726	1.64701	1.50897	1.8	0								2021-04-22	2022-04-05	FOR_SM	NEV_SM	NO	NO	YES	YES
35	Uninfected	Uninfected	Vaccine-Induced	Yes	Pfizer	Pfizer		65-74	Female	1	White	2021-01-04	2021-01-27	2021-10-19				118	3.87688	2 exposures	2 exposures, Vaccine-Induced	2 exposures, Female	2 exposures, White	Vaccine	Vaccine	2021-05-25	22.277	58.5974	42.3476	1.34786	1.76788	1.62683	13.3	0								2021-04-22	2022-04-05	FOR_SM	NEV_SM	NO	NO	YES	YES
35	Uninfected	Uninfected	Vaccine-Induced	Yes	Pfizer	Pfizer		65-74	Female	1	White	2021-01-04	2021-01-27	2021-10-19				132	4.33685	2 exposures	2 exposures, Vaccine-Induced	2 exposures, Female	2 exposures, White	Vaccine	Vaccine	2021-06-08	12.8468	27.269	20.2905	1.1088	1.43567	1.30729	0	0								2021-04-22	2022-04-05	FOR_SM	NEV_SM	NO	NO	YES	YES
35	Uninfected	Uninfected	Vaccine-Induced	Yes	Pfizer	Pfizer		65-74	Female	1	White	2021-01-04	2021-01-27	2021-10-19				146	4.79682	2 exposures	2 exposures, Vaccine-Induced	2 exposures, Female	2 exposures, White	Vaccine	Vaccine	2021-06-22	11.5958	17.3664	15.1307	1.0643	1.23971	1.17986	6.2	0								2021-04-22	2022-04-05	FOR_SM	NEV_SM	NO	NO	YES	YES
35	Uninfected	Uninfected	Vaccine-Induced	Yes	Pfizer	Pfizer		65-74	Female	1	White	2021-01-04	2021-01-27	2021-10-19				202	6.63669	2 exposures	2 exposures, Vaccine-Induced	2 exposures, Female	2 exposures, White	Vaccine	Vaccine	2021-08-17	16.4624	17.9798	15.3623	1.21649	1.25479	1.18646	0	0								2021-04-22	2022-04-05	FOR_SM	NEV_SM	NO	NO	YES	YES
35	Uninfected	Uninfected	Vaccine-Induced	Yes	Pfizer	Pfizer		65-74	Female	1	White	2021-01-04	2021-01-27	2021-10-19				230	7.55663	2 exposures	2 exposures, Vaccine-Induced	2 exposures, Female	2 exposures, White	Vaccine	Vaccine	2021-09-14	11.52	12.76	12.55	1.06145	1.10585	1.09864	6.7	0								2021-04-22	2022-04-05	FOR_SM	NEV_SM	NO	NO	YES	YES
35	Uninfected	Uninfected	Vaccine-Induced	Yes	Pfizer	Pfizer		65-74	Female	1	White	2021-01-04	2021-01-27	2021-10-19				15	0.492824	3 exposures	3 exposures, Vaccine-Induced	3 exposures, Female	3 exposures, White	Vaccine	Vaccine	2021-11-03	15.2855	11171.9	5982.78	1.18428	4.04813	3.7769	99.2	1								2021-04-22	2022-04-05	FOR_SM	NEV_SM	NO	NO	YES	YES
35	Uninfected	Uninfected	Vaccine-Induced	Yes	Pfizer	Pfizer		65-74	Female	1	White	2021-01-04	2021-01-27	2021-10-19				84	2.75981	3 exposures	3 exposures, Vaccine-Induced	3 exposures, Female	3 exposures, White	Vaccine	Vaccine	2022-01-11	13.3529	1288.75	819.581	1.12557	3.11017	2.91359	48.5	0								2021-04-22	2022-04-05	FOR_SM	NEV_SM	NO	NO	YES	YES
35	Uninfected	Uninfected	Vaccine-Induced	Yes	Pfizer	Pfizer		65-74	Female	1	White	2021-01-04	2021-01-27	2021-10-19				112	3.67975	3 exposures	3 exposures, Vaccine-Induced	3 exposures, Female	3 exposures, White	Vaccine	Vaccine	2022-02-08	14.47	837.01	685.42	1.16047	2.92273	2.83596	35.3	0								2021-04-22	2022-04-05	FOR_SM	NEV_SM	NO	NO	YES	YES
35	Uninfected	Uninfected	Vaccine-Induced	Yes	Pfizer	Pfizer		65-74	Female	1	White	2021-01-04	2021-01-27	2021-10-19				168	5.51963	3 exposures	3 exposures, Vaccine-Induced	3 exposures, Female	3 exposures, White	Vaccine	Vaccine	2022-04-05	9.73	350.55	281.5	0.988113	2.54475	2.44948	27.3	0								2021-04-22	2022-04-05	FOR_SM	NEV_SM	NO	NO	YES	YES
36	Uninfected	Uninfected	Vaccine-Induced	Yes	Moderna	Moderna		≥75	Female	1	Black	2021-04-14	2021-05-12	2021-12-14				15	0.492824	1 exposure	1 exposure, Vaccine-Induced	1 exposure, Female	1 exposure, Black	Vaccine	Vaccine	2021-04-29	0.580807	1.00845	0.775562	-0.235968	0.0036536	-0.110383	0	0	Y							2021-04-28	2022-06-02	NEV_SM	NEV_SM	YES	NO	NO	YES
36	Uninfected	Uninfected	Vaccine-Induced	Yes	Moderna	Moderna		≥75	Female	1	Black	2021-04-14	2021-05-12	2021-12-14				0	0	2 exposures	2 exposures, Vaccine-Induced	2 exposures, Female	2 exposures, Black	Vaccine	Vaccine	2021-05-12	0.765879	2.2097	2.47959	-0.11584	0.344333	0.39438	0.7	0	Y							2021-04-28	2022-06-02	NEV_SM	NEV_SM	YES	NO	NO	YES
36	Uninfected	Uninfected	Vaccine-Induced	Yes	Moderna	Moderna		≥75	Female	1	Black	2021-04-14	2021-05-12	2021-12-14				14	0.459969	2 exposures	2 exposures, Vaccine-Induced	2 exposures, Female	2 exposures, Black	Vaccine	Vaccine	2021-05-26	0.497112	130.962	218.254	-0.303546	2.11715	2.33896	24.9	0	Y							2021-04-28	2022-06-02	NEV_SM	NEV_SM	YES	NO	NO	YES
36	Uninfected	Uninfected	Vaccine-Induced	Yes	Moderna	Moderna		≥75	Female	1	Black	2021-04-14	2021-05-12	2021-12-14				27	0.887083	2 exposures	2 exposures, Vaccine-Induced	2 exposures, Female	2 exposures, Black	Vaccine	Vaccine	2021-06-08	1.0233	384.009	456.27	0.0100027	2.58434	2.65922	30	0	Y							2021-04-28	2022-06-02	NEV_SM	NEV_SM	YES	NO	NO	YES
36	Uninfected	Uninfected	Vaccine-Induced	Yes	Moderna	Moderna		≥75	Female	1	Black	2021-04-14	2021-05-12	2021-12-14				42	1.37991	2 exposures	2 exposures, Vaccine-Induced	2 exposures, Female	2 exposures, Black	Vaccine	Vaccine	2021-06-23	0.522837	201.744	224.594	-0.281633	2.3048	2.3514	31	0	Y							2021-04-28	2022-06-02	NEV_SM	NEV_SM	YES	NO	NO	YES
36	Uninfected	Uninfected	Vaccine-Induced	Yes	Moderna	Moderna		≥75	Female	1	Black	2021-04-14	2021-05-12	2021-12-14				98	3.21978	2 exposures	2 exposures, Vaccine-Induced	2 exposures, Female	2 exposures, Black	Vaccine	Vaccine	2021-08-18	1.13538	347.395	303.78	0.0551408	2.54082	2.48256	23.5	0	Y							2021-04-28	2022-06-02	NEV_SM	NEV_SM	YES	NO	NO	YES
36	Uninfected	Uninfected	Vaccine-Induced	Yes	Moderna	Moderna		≥75	Female	1	Black	2021-04-14	2021-05-12	2021-12-14				126	4.13972	2 exposures	2 exposures, Vaccine-Induced	2 exposures, Female	2 exposures, Black	Vaccine	Vaccine	2021-09-15	1.12	151.29	186.33	0.049218	2.17981	2.27028	0.6	0	Y	2021-09-15	0	0	0.219298	1.57895		2021-04-28	2022-06-02	NEV_SM	NEV_SM	YES	NO	NO	YES
36	Uninfected	Uninfected	Vaccine-Induced	Yes	Moderna	Moderna		≥75	Female	1	Black	2021-04-14	2021-05-12	2021-12-14				189	6.20958	2 exposures	2 exposures, Vaccine-Induced	2 exposures, Female	2 exposures, Black	Vaccine	Vaccine	2021-11-17	1.07372	223.417	208.513	0.0308915	2.34912	2.31913	24.1	0	Y							2021-04-28	2022-06-02	NEV_SM	NEV_SM	YES	NO	NO	YES
36	Uninfected	Uninfected	Vaccine-Induced	Yes	Moderna	Moderna		≥75	Female	1	Black	2021-04-14	2021-05-12	2021-12-14				22	0.722808	3 exposures	3 exposures, Vaccine-Induced	3 exposures, Female	3 exposures, Black	Vaccine	Vaccine	2022-01-05	1.00935	2723.26	1685.35	0.00403974	3.43509	3.22669	85.9	1	Y							2021-04-28	2022-06-02	NEV_SM	NEV_SM	YES	NO	NO	YES
36	Uninfected	Uninfected	Vaccine-Induced	Yes	Moderna	Moderna		≥75	Female	1	Black	2021-04-14	2021-05-12	2021-12-14				57	1.87273	3 exposures	3 exposures, Vaccine-Induced	3 exposures, Female	3 exposures, Black	Vaccine	Vaccine	2022-02-09	1.38	1998.92	1540.14	0.139879	3.3008	3.18756	67.2	0	Y	2022-02-09	1.5015	0	0	0.185185		2021-04-28	2022-06-02	NEV_SM	NEV_SM	YES	NO	NO	YES
36	Uninfected	Uninfected	Vaccine-Induced	Yes	Moderna	Moderna		≥75	Female	1	Black	2021-04-14	2021-05-12	2021-12-14				112	3.67975	3 exposures	3 exposures, Vaccine-Induced	3 exposures, Female	3 exposures, Black	Vaccine	Vaccine	2022-04-05	0.62	1564.98	910.64	-0.207608	3.19451	2.95935	56.2	0	Y							2021-04-28	2022-06-02	NEV_SM	NEV_SM	YES	NO	NO	YES
36	Uninfected	Uninfected	Vaccine-Induced	Yes	Moderna	Moderna		≥75	Female	2	Black	2021-04-14	2021-05-12	2021-12-14				170	5.58533	3 exposures	3 exposures, Vaccine-Induced	3 exposures, Female	3 exposures, Black	Vaccine	Vaccine	2022-06-02	0.89	724.35	626.01	-0.05061	2.85995	2.79658	35.5399	0	Y	2022-06-02	1.76768	0.0897868	0.508351	0.087146		2021-04-28	2022-06-02	NEV_SM	NEV_SM	YES	NO	NO	YES
37	Uninfected	Uninfected	Vaccine-Induced	Yes	Moderna	Moderna	Moderna	65-74	Male	0	Black	2021-05-10	2021-06-10	2022-01-24	2022-05-20		2021-12-30	14	0.459969	1 exposure	1 exposure, Vaccine-Induced	1 exposure, Male	1 exposure, Black	Vaccine	Vaccine	2021-05-24	0.451107	57.9972	68.6646	-0.34572	1.76341	1.83673	19.2	0	Y							2021-05-21	2022-07-06	CUR_SM	NEV_SM	NO	NO	NO	YES
37	Uninfected	Uninfected	Vaccine-Induced	Yes	Moderna	Moderna	Moderna	65-74	Male	0	Black	2021-05-10	2021-06-10	2022-01-24	2022-05-20		2021-12-30	30	0.985647	1 exposure	1 exposure, Vaccine-Induced	1 exposure, Male	1 exposure, Black	Vaccine	Vaccine	2021-06-09	0.429739	53.6589	48.7459	-0.366795	1.72964	1.68794	8.1	0	Y							2021-05-21	2022-07-06	CUR_SM	NEV_SM	NO	NO	NO	YES
37	Uninfected	Uninfected	Vaccine-Induced	Yes	Moderna	Moderna	Moderna	65-74	Male	0	Black	2021-05-10	2021-06-10	2022-01-24	2022-05-20		2021-12-30	14	0.459969	2 exposures	2 exposures, Vaccine-Induced	2 exposures, Male	2 exposures, Black	Vaccine	Vaccine	2021-06-24	0.665757	896.618	789.893	-0.176684	2.95261	2.89757	81.9	1	Y							2021-05-21	2022-07-06	CUR_SM	NEV_SM	NO	NO	NO	YES
37	Uninfected	Uninfected	Vaccine-Induced	Yes	Moderna	Moderna	Moderna	65-74	Male	0	Black	2021-05-10	2021-06-10	2022-01-24	2022-05-20		2021-12-30	28	0.919938	2 exposures	2 exposures, Vaccine-Induced	2 exposures, Male	2 exposures, Black	Vaccine	Vaccine	2021-07-08	0.62184	2962.65	2202.17	-0.206322	3.47168	3.34285	93.6	1	Y							2021-05-21	2022-07-06	CUR_SM	NEV_SM	NO	NO	NO	YES
37	Uninfected	Uninfected	Vaccine-Induced	Yes	Moderna	Moderna	Moderna	65-74	Male	0	Black	2021-05-10	2021-06-10	2022-01-24	2022-05-20		2021-12-30	42	1.37991	2 exposures	2 exposures, Vaccine-Induced	2 exposures, Male	2 exposures, Black	Vaccine	Vaccine	2021-07-22	0.700196	2734.11	1877.25	-0.15478	3.43682	3.27352	82.6	1	Y							2021-05-21	2022-07-06	CUR_SM	NEV_SM	NO	NO	NO	YES
37	Uninfected	Uninfected	Vaccine-Induced	Yes	Moderna	Moderna	Moderna	65-74	Male	0	Black	2021-05-10	2021-06-10	2022-01-24	2022-05-20		2021-12-30	98	3.21978	2 exposures	2 exposures, Vaccine-Induced	2 exposures, Male	2 exposures, Black	Vaccine	Vaccine	2021-09-16	0.728981	1323.61	997.637	-0.137284	3.12176	2.99897	55.8	0	Y							2021-05-21	2022-07-06	CUR_SM	NEV_SM	NO	NO	NO	YES
37	Uninfected	Uninfected	Vaccine-Induced	Yes	Moderna	Moderna	Moderna	65-74	Male	0	Black	2021-05-10	2021-06-10	2022-01-24	2022-05-20		2021-12-30	161	5.28964	2 exposures	2 exposures, Vaccine-Induced	2 exposures, Male	2 exposures, Black	Vaccine	Vaccine	2021-11-18	0.673712	626.252	531.283	-0.171526	2.79675	2.72533	43.1	0	Y							2021-05-21	2022-07-06	CUR_SM	NEV_SM	NO	NO	NO	YES
37	Infected	Infected	Hybrid	Yes	Moderna	Moderna	Moderna	65-74	Male	0	Black	2021-05-10	2021-06-10	2022-01-24	2022-05-20		2021-12-30	21	0.689953	3 exposures	3 exposures, Hybrid	3 exposures, Male	3 exposures, Black	Infection	Hybrid	2022-01-20	319.079	40800	31500	2.5039	4.61066	4.49831	99.9	1	Y							2021-05-21	2022-07-06	CUR_SM	NEV_SM	NO	NO	NO	YES
37	Infected	Infected	Hybrid	Yes	Moderna	Moderna	Moderna	65-74	Male	0	Black	2021-05-10	2021-06-10	2022-01-24	2022-05-20		2021-12-30	17	0.558533	4 exposures	4 exposures, Hybrid	4 exposures, Male	4 exposures, Black	Vaccine	Hybrid	2022-02-10	384.93	40800	31500	2.58538	4.61066	4.49831	99.9	1	Y	2022-02-10	6.86275	0.305011	6.69643	0		2021-05-21	2022-07-06	CUR_SM	NEV_SM	NO	NO	NO	YES
37	Infected	Infected	Hybrid	Yes	Moderna	Moderna	Moderna	65-74	Male	0	Black	2021-05-10	2021-06-10	2022-01-24	2022-05-20		2021-12-30	73	2.39841	4 exposures	4 exposures, Hybrid	4 exposures, Male	4 exposures, Black	Vaccine	Hybrid	2022-04-07	207.67	30825.2	18034	2.31737	4.48891	4.25609	99.9	1	Y							2021-05-21	2022-07-06	CUR_SM	NEV_SM	NO	NO	NO	YES
37	Infected	Infected	Hybrid	Yes	Moderna	Moderna	Moderna	65-74	Male	0	Black	2021-05-10	2021-06-10	2022-01-24	2022-05-20		2021-12-30	101	3.31835	4 exposures	4 exposures, Hybrid	4 exposures, Male	4 exposures, Black	Vaccine	Hybrid	2022-05-05	135.49	14509.7	9453.99	2.13191	4.16166	3.97562	99.8	1	Y							2021-05-21	2022-07-06	CUR_SM	NEV_SM	NO	NO	NO	YES
37	Infected	Infected	Hybrid	Yes	Moderna	Moderna	Moderna	65-74	Male	0	Black	2021-05-10	2021-06-10	2022-01-24	2022-05-20		2021-12-30	13	0.427114	5 exposures	5 exposures, Hybrid	5 exposures, Male	5 exposures, Black	Vaccine	Hybrid	2022-06-02	67.53	31037.3	23507.3	1.8295	4.49188	4.3712	99.8188	1	Y	2022-06-02	3.33333	0	31.25	0	exclude data	2021-05-21	2022-07-06	CUR_SM	NEV_SM	NO	NO	NO	YES
37	Infected	Infected	Hybrid	Yes	Moderna	Moderna	Moderna	65-74	Male	0	Black	2021-05-10	2021-06-10	2022-01-24	2022-05-20		2021-12-30	47	1.54418	5 exposures	5 exposures, Hybrid	5 exposures, Male	5 exposures, Black	Vaccine	Hybrid	2022-07-06	38	17925.7	11590	1.57978	4.25348	4.06408	99.8063	1	Y	2022-07-06	3.72928	0.883978	10.929	0		2021-05-21	2022-07-06	CUR_SM	NEV_SM	NO	NO	NO	YES
[truncated: 9 more columns]

## Sheet: Data Dictionary
Variable Name	Description	Data Type	Values
ID	Participant ID	text
GROUP	Classification based on spike exposure at enrollment	text	Infected; Uninfected
GROUP2	Classification based on spike expsoure over time, including reinfections	text	Infected; Uninfected; Reinfected
GROUP3	Classification based on spike exposure over time, categorized by hybrid or vaccine-induced	text	Hybrid; Infected; Vaccine-induced
Immunocomp	Having a moderate or severely immunocompromising condition	text	Yes; No
Vaccine_Type	Type of mRNA COVID-19 vaccine	text	Pfizer; Moderna
Booster_Type1	Type of mRNA COVID-19 booster vaccine	text	Pfizer; Moderna
Booster_Type2	Type of mRNA COVID-19 booster vaccine	text	Pfizer; Moderna
age_Cat	Age category	intervals	≤64, 65-74, ≥75 years
Gender	Gender	text	Male; Female
Gender_cat	Gender	intervals	Male=0; Female=1
Race	Race (text)	text	White; Black
Vaccine_Date1	Date of first mRNA COVID-19 vaccine (primary)	date
Vaccine_Date2	Date of second mRNA COVID-19 vaccine (primary)	date
BOOSTER_date	Date of booster mRNA COVID-19 vaccine (booster 1)	date
BOOSTER2_date	Date of second booster mRNA COVID-19 vaccine (booster 2)	date
Infection_Date	Date of first SARS-COV-2 infection	date
reinfection_dt1	Date of SARS-CoV-2 reinfection	date
days_last_exp	Time in Days since last exposure (Specimen Date - Infection Date)	num
mth_last_exp	Time in Months since last exposure (Specimen Date - Infection Date in months)	num
exposures	Number of spike exposures (infection and/or vaccine)	text	n exposures
exp_group	Number of Exposure and infection/Vaccine status (GROUP3)	text	n exposures,Hybrid; n exposures,Infected; n exposures,Vaccine-Induced
exp_group2	Number of Exposure and Sex	text
exp_group3	Number of Exposure and Race	text
last_exp_type	Type of last spike exposure	text	Infection; Vaccine
Hybrid_Immunity	Hybrid or vaccine immunity	text	Hybrid; Vaccine
Specimen_Date	Date of specimen (blood) collection	date
N_IgG	Anti-N IgG (N-Nucleocapsid)	num
RBD_IgG	Anti-RBD IgG (RBD- receptor binding domain )	num
S_IgG	Anti-S IgG (S-Full length Spike)	num
log_N	Logarithm of Anti-N (N-Nucleocapsid)	num
log_RBD	Logarithm of Anti-RBD (RBD - receptor binding domain )	num
log_S	Logarithm of Anti-S (S-Full length Spike)	num
spike_inhibition	Spike inhibition	num
spike_inb_80	Did the spike inhibition cross the threshold of 80? Yes/No	text	0=No; 1=Yes
PBMC_cohort	Part of the PBMC cohort 9Peripheral blood mononuclear cells )	char	Y or blank
pbmc_Specimen_Date	PBMC specimen collection date (Peripheral blood mononuclear cells )	date
pbmc_%_S_IgG	PBMC % S IgG (Peripheral blood mononuclear cells - Spike)	num
pbmc_%_N_IgG	PBMC %N IgG (Peripheral blood mononuclear cells - Nucleocapsid)	num
pbmc_%_S_IgA	PBMC % S IgA (Peripheral blood mononuclear cells )	num
pbmc_%_N_IgA	PBMC % N IgA (Peripheral blood mononuclear cells )	num
dt_enrollment	Date of enrollment	date
dt_end	Date of completion	date
pt_smoke_cig	Whether the participant ever smoked	text	CUR_SM=current smoker; FOR_SM=former smoker; NEV_SM=never smoked
pt_smoke_vape	Whether the participant ever vaped	text	CUR_SM=current smoker; FOR_SM=former smoker; NEV_SM=never smoked
pre_asthma	Asthma at enrollment	text	YES; NO
pre_copd	Chronic Obstructive Pumonary Disease (COPD) at enrollment	text	YES; NO
pre_diabetes	Diabetes at enrollment	text	YES; NO
pre_cardio	Cardiovascular disease at enrollment	text	YES; NO
pre_hyper	Hypeternsion at enrollment	text	YES; NO
pre_cad	Coronary artery diseae at enrollment	text	YES; NO
pre_hf	Heart failure at enrollment	text	YES; NO
pre_stroke	Stroke at enrollment	text	YES; NO
pre_ckd	Chronic Kidney disease at enrollment	text	YES; NO
pre_liver	Liver disease at enrollment	text	YES; NO
pre_neuro	Neurological disease at enrollment	text	YES; NO
pre_cancer	Cancer at enrollment	text	YES; NO
comorbidity	Total number of comorbid conditions	int
