# Supplementary material for: Immune response kinetics to SARS-CoV-2 infection and COVID-19 vaccination among nursing home residents—Georgia, October 2020–July 2022
Source: PLoS One. 2024 Apr 16;19(4):e0301367. doi: 10.1371/journal.pone.0301367 (PMC11020945; doi:10.1371/journal.pone.0301367)
Supplement: S2 Table — *Spike exposure is defined as exposure to the viral spike protein due to either a SARS-CoV-2 infection(s) or a dose(s) of an mRNA COVID-19 vaccine receipt. The primary series was considered as two spike exposures. †A SARS-CoV-2 infected participant was defined as a participant with infection documented in the electronic health record or confirmed by laboratory testing using real-time reverse-transcriptase polymerase chain reaction (rRT-PCR), point of care BinaxNOW™ COVID-19 Ag Card antigen test (BinaxNOW), or seroconversion as indicated by the presence of anti-nucleocapsid antibody (anti-N) IgG titer to SARS-CoV-2 above the cut-off for seropositivity using Meso Scale Discovery (MSD) immunoassay (MSD; Rockville, MD, USA). ‡An infection-naïve participant was defined as having an absence of a documented SARS-CoV-2 infection and negative SARS-CoV-2 laboratory test results, including seronegative for anti-N antibody. §Hybrid immunity was defined as the immune protection in individuals who have had one or more doses of an mRNA COVID-19 vaccine and have evidence of at least one SARS-CoV-2 infection before or after vaccination initiation. (XLSX) [file pone.0301367.s007.xlsx]

## Sheet: Suppl Table S2
Supplemental Table 2. Geometric Mean Concentrations for Anti-SARS-COV-2 spike (full-length spike, S, and S1 subunit receptor binding domain, RBD) and nucleocapsid (N) IgG and Mean percentages of Percent Spike Inhibition (Georgia, December 2020– July 2022; n=37)
				Anti-Spike					Anti-RBD					Anti-N					% Spike Inhibition
Group	Time period (Months)		N	Geometric Mean	Min	Max	Q1	Q3	Geometric Mean	Min	Max	Q1	Q3	Geometric Mean	Min	Max	Q1	Q3	Mean	Min	Max	Q1	Q3
1 spike exposure*, Infected†	0.0-0.5		8	26.4803	0.5	1322	6.125	222.55	30.3919	1.3	859.8	8.15	205.475	78.9773	0.4	1188.5	50.525	606.95	31.225	2.9	79.9	9.15	57.25
1 spike exposure, Infected	0.6-1.0		5	400.355	208.1	1519.3	258.5	393.4	355.161	131.5	941.6	324.8	385.6	765.026	362.5	1985.8	584.9	1027.2	56.64	32.6	73.7	43.1	71.1
1 spike exposure, Infected	1.1-1.9		8	634.132	163.8	4184	434.85	704.4	683.903	153.4	5881.2	496.1	785.6	392.349	95.5	1887.6	181.3	612.875	56.6	13.7	98.2	46.55	63.45
1 spike exposure, Infected	2.0-2.9		3	691.31	291.7	1232.58	605.3	1075.74	928.038	311.6	3559.14	516.15	2139.92	248.738	34.2692	2673.1	101.135	1420.55	61.5333	41.2	99.4	42.6	71.7
1 spike exposure, Infection-naive‡	0.0-0.5		2	7.29751	0.775562	68.6646	17.7478	51.6924	7.64769	1.00845	57.9972	15.2556	43.75	0.511866	0.451107	0.580807	0.483532	0.548382	9.6	0	19.2	4.8	14.4
1 spike exposure, Infection-naïve	0.6-1.0		1	48.7459	48.7459	48.7459	48.7459	48.7459	53.6589	53.6589	53.6589	53.6589	53.6589	0.429739	0.429739	0.429739	0.429739	0.429739	8.1	8.1	8.1	8.1	8.1
2 spike exposures, Hybrid§	0.0-0.5		16	2387.37	172.7	31500	493.25	8821.13	3143.99	193.7	40800	546.275	10206.2	115.914	5.29461	3566.5	52.5867	223.3	74.8563	12.4	99.9	52.275	99.725
2 spike exposures, Hybrid§	0.6-1.0		7	8142.72	4091.88	29329.4	5659.51	10234.6	9563.11	5253.26	40800	5768.45	11402.5	47.0862	3.40948	1421.7	20.1315	94.2092	99.5571	98.6	99.9	99.6	99.8
2 spike exposures, Infection-naïve	0.0-0.5		2	44.2562	2.47959	789.893	199.333	593.039	44.5113	2.2097	896.618	225.812	673.016	0.714066	0.665757	0.765879	0.690788	0.740849	41.3	0.7	81.9	21	61.6
2 spike exposures, Infection-naïve	0.6-1.0		2	1002.39	456.27	2202.17	892.744	1765.69	1066.62	384.009	2962.65	1028.67	2317.99	0.797702	0.62184	1.0233	0.722205	0.922934	61.8	30	93.6	45.9	77.7
2 spike exposures, Infection-naïve	1.1-1.9		3	659.982	224.594	1877.25	453.212	1279.54	556.483	201.744	2734.11	257.082	1523.27	1.27712	0.522837	5.69	0.611517	3.1951	51.7667	31	82.6	36.35	62.15
2 spike exposures, Infection-naïve	2.0-2.9		5	531.817	46.4842	7526.29	85.8247	3148.54	616.724	64.2016	7198.48	122.906	3273.8	2.31187	0.15176	9.51164	1.53131	6.39709	50.16	3	99.7	13	98.7
2 spike exposures, Infection-naïve	3.0-3.9		7	419.498	32.2824	6073.94	153.833	1755.92	536.579	44.3621	5746.46	221.974	1991.94	1.22196	0.102125	9.4564	0.430585	6.29253	43.1143	1.8	99.2	12.5	76.15
2 spike exposures, Infection-naïve	4.0-4.9		5	166.868	20.2905	4522.32	69.5643	186.33	200.179	27.269	4268.3	93.809	194.586	1.36185	0.0792109	12.8468	0.513924	7.9975	25.42	0	99.3	0.6	14.8
2 spike exposures, Infection-naïve	5.0-5.9		2	1010.91	531.283	1923.54	879.347	1575.47	1098.16	626.252	1925.67	951.107	1600.81	2.44711	0.673712	8.88855	2.72742	6.83484	59.9	43.1	76.7	51.5	68.3
2 spike exposures, Infection-naïve	6.0-6.9		5	149.184	15.3623	3789.11	58.5149	208.513	188.347	17.9798	3628	81.0916	223.417	2.43543	0.239702	16.4624	1.07372	12.3429	23.86	0	95.2	0	24.1
2 spike exposures, Infection-naïve	7.0-7.9		4	169.914	12.55	1614.69	32.4475	1193.06	156.932	12.76	1407.53	31.0675	1033.29	2.85982	0.25	11.52	3.505	6.675	41.425	6.7	80.1	12.85	68.025
2 spike exposures, Infection-naïve	8.0-10.0		2	1078.65	737.54	1577.52	947.535	1367.52	864.547	540.43	1383.05	751.085	1172.39	5.16294	3.92	6.8	4.64	6.08	79.1	68.2	90	73.65	84.55
3 spike exposures, Hybrid	0.0-0.5		18	7050.91	2276.67	31500	5139.05	9043.59	9802.45	3663.58	40800	6541.82	12798.1	83.1641	3.10809	1958.9	30.3662	241.85	99.2444	97.4	99.9	99.225	99.775
3 spike exposures, Hybrid	0.6-1.0		11	6795.27	1573.84	31500	3933.21	9088.64	8874.28	1901.93	40800	5047.56	13326	27.6091	1.80433	319.079	12.0786	69.996	96.6182	79.2	99.9	96.05	99.75
3 spike exposures, Hybrid	1.1-1.9		19	4471.88	863.424	31500	2192.63	7621.3	5946.26	1132.52	40800	2667.94	10231.3	38.3371	1.02622	319	13.9026	129.405	95.3	71.6	99.9	96.8	99.575
3 spike exposures, Hybrid	2.0-2.9		14	1860.37	329.207	15722.3	1060.36	2837.42	2271.56	263.857	30835.6	1440.66	3152.34	22.6303	2.21153	796.2	7.41676	50.4912	81.5143	43	99.9	63.225	97.825
3 spike exposures, Hybrid	3.0-3.9		18	1810.27	204.611	20578.6	1014.04	3026.53	2516.57	154.339	39772.1	1423.05	4273.78	22.7931	0.12749	217.9	6.79301	77.2253	80.7944	23	99.9	76.3	97.075
3 spike exposures, Hybrid	4.0-4.9		14	1104.06	124.64	15500.2	460.824	2430.53	1355.32	95.2182	29335	691.699	3267.66	17.0609	0.131416	1223.7	4.74907	66.233	61.8714	0	99.8	30.225	94.925
3 spike exposures, Hybrid	5.0-5.9		16	1240.31	291.93	15797.2	638.565	2313.38	1529.32	290.82	25276.2	748.009	3026.28	16.1514	0.97	93.8359	6.62923	59.425	67.1625	24.9	99.9	46.275	96.25
3 spike exposures, Hybrid	6.0-6.9		8	843.564	152.661	10783	240.734	1979.28	944.663	92.5897	20168.7	277.495	2339.95	25.1895	0.337927	285.759	10.1111	135.62	55.3875	0	99.7	43.175	68.275
3 spike exposures, Hybrid	7.0-7.9		13	619.266	79.41	6628.85	380.827	1552.84	698.086	37.55	11143.5	339.26	1920.89	16.3406	0.18	100.55	5.47	46.99	53.9077	14.4	99.4	30.5	80.3
3 spike exposures, Hybrid	8.0-10.0		4	491.539	288.363	1114.64	364.761	627.721	610.053	425.348	1398.42	434.04	749.301	32.3708	6.82891	163.404	23.8968	65.7954	43.425	26.5	72	33.325	47.7
3 spike exposures, Hybrid	10.1-12.0		1	417.445	417.445	417.445	417.445	417.445	545.243	545.243	545.243	545.243	545.243	135.591	135.591	135.591	135.591	135.591	29.6	29.6	29.6	29.6	29.6
3 spike exposures, Infection-naïve	0.0-0.5		2	9861	5982.78	16253.2	8550.38	13685.6	14985.2	11171.9	20100.2	13404	17868.1	5.18956	1.76191	15.2855	5.1428	11.9046	87.4	75.6	99.2	81.5	93.3
3 spike exposures, Infection-naïve	0.6-1.0		3	6740.69	1685.35	23509.7	4707.64	15619.8	9407.09	2723.26	27357.7	6948.48	19265.7	4.32454	1.00935	13.3154	3.51348	9.66653	95.1667	85.9	99.8	92.85	99.8
3 spike exposures, Infection-naïve	1.1-1.9		1	1540.14	1540.14	1540.14	1540.14	1540.14	1998.92	1998.92	1998.92	1998.92	1998.92	1.38	1.38	1.38	1.38	1.38	67.2	67.2	67.2	67.2	67.2
3 spike exposures, Infection-naïve	2.0-2.9		2	3605.55	819.581	15861.7	4580.11	12101.2	4378.91	1288.75	14878.7	4686.23	11481.2	12.1091	10.9812	13.3529	11.5741	12.7599	74.1	48.5	99.7	61.3	86.9
3 spike exposures, Infection-naïve	3.0-3.9		2	790.045	685.42	910.64	741.725	854.335	1144.51	837.01	1564.98	1019	1382.99	2.99523	0.62	14.47	4.0825	11.0075	45.75	35.3	56.2	40.525	50.975
3 spike exposures, Infection-naïve	5.0-5.9		2	419.788	281.5	626.01	367.627	539.882	503.906	350.55	724.35	444	630.9	2.94274	0.89	9.73	3.1	7.52	31.4199	27.3	35.5399	29.36	33.4799
4 spike exposures, Hybrid	0.0-0.5		14	3511.49	871.126	7989.6	2772.67	5646.63	4986.78	1173.18	10724	4042.46	7742.06	36.126	0.46	3167.4	3.9625	217.066	95.1071	62.9	99.7	97.25	99.6
4 spike exposures, Hybrid	0.6-1.0		8	9555.77	999.07	31500	6070.88	31500	13441.1	1297.19	40800	7444.03	40800	68.8649	9.62036	2068.75	19.1814	197.12	91.8375	44	99.9	97.675	99.9
4 spike exposures, Hybrid	1.1-1.9		1	7571.83	7571.83	7571.83	7571.83	7571.83	11767.5	11767.5	11767.5	11767.5	11767.5	9.05	9.05	9.05	9.05	9.05	99.6	99.6	99.6	99.6	99.6
4 spike exposures, Hybrid	2.0-2.9		16	4024.47	373.696	31500	2128.56	7661.51	5853.2	463.385	40800	2935.67	11338.1	14.6839	0.194696	207.67	5.47926	78.1577	90.6375	28.3	99.9	91.575	99.65
4 spike exposures, Hybrid	3.0-3.9		12	3676.74	316.1	26500	1960.03	6412.29	5034.31	336.65	40800	3059.79	11255.4	27.9412	1.08	135.49	9.025	97.1025	88.45	25.2	99.8	87.325	99.125
4 spike exposures, Hybrid	4.0-4.9		4	2551.54	890.796	7726.65	1839.45	4074.16	3319.46	1540.11	9092.55	2565.39	4509.94	4.22724	0.266595	40.8824	2.81706	16.2125	84.975	52.4	99.5	80.825	98.15
4 spike exposures, Hybrid	5.0-5.9		6	1276.73	165.01	8934.06	993.31	1920.8	1574.59	204.32	14686.5	1139.94	1819.13	11.9771	3.16	90.74	3.39	64.5525	70.1307	19.5	99.7	62.596	88.75
4 spike exposures, Hybrid	6.0-6.9		1	1097.08	1097.08	1097.08	1097.08	1097.08	1214.4	1214.4	1214.4	1214.4	1214.4	5.43	5.43	5.43	5.43	5.43	42.7	42.7	42.7	42.7	42.7
5 spike exposures, Hybrid	0.0-0.5		6	16018.2	2745.72	315000	6213.6	22971.3	15840.8	5916.1	40800	7561.41	30778.5	72.7928	27.63	504.693	43.16	70.005	99.1579	97.1	99.8267	98.9012	99.8142
5 spike exposures, Hybrid	0.6-1.0		2	7491.35	1910.85	29369.3	8775.47	22504.7	10908.4	2916.5	40800	12387.4	31329.1	446.38	130.83	1523.01	478.875	1174.96	93.75	87.6	99.9	90.675	96.825
5 spike exposures, Hybrid	1.1-1.9		5	6998.29	2240.2	29051.5	3141.3	11590	10217.1	3726.1	40800	3802.79	17925.7	88.254	21.48	2929.46	31.9	70.19	94.7951	78.3	99.8378	96.4566	99.8063
5 spike exposures, Hybrid	2.0-2.9		2	5288.34	1344.68	20797.9	6207.99	15934.6	11003.7	2967.67	40800	12425.8	31341.9	167.822	60.91	462.39	161.28	362.02	97.1	94.3	99.9	95.7	98.5
5 spike exposures, Hybrid	3.0-3.9		2	5502.35	1564.71	19349.2	6010.82	14903	10664.7	2787.65	40800	12290.7	31296.9	186.118	76.86	450.69	170.317	357.232	89.4	78.9	99.9	84.15	94.65
6 spike exposures, Hybrid	0.0-0.5		1	1447.46	1447.46	1447.46	1447.46	1447.46	2351.59	2351.59	2351.59	2351.59	2351.59	39.95	39.95	39.95	39.95	39.95	87.7883	87.7883	87.7883	87.7883	87.7883
6 spike exposures, Hybrid	1.1-1.9		1	1344.73	1344.73	1344.73	1344.73	1344.73	2217.7	2217.7	2217.7	2217.7	2217.7	38.33	38.33	38.33	38.33	38.33	86.5878	86.5878	86.5878	86.5878	86.5878
*Spike exposure is defined as exposure to the viral spike protein due to either a SARS-CoV-2 infection(s) or a dose(s) of an mRNA COVID-19 vaccine receipt. The primary series was considered as two spike exposures.
†A SARS-CoV-2 infected participant was defined as a participant with infection documented in the electronic health record or confirmed by laboratory testing using real-time reverse-transcriptase polymerase chain reaction (rRT-PCR), point of care BinaxNOWTM COVID-19 Ag Card antigen test (BinaxNOW), or seroconversion as indicated by the presence of anti-nucleocapsid antibody (anti-N) IgG titer to S…
‡An infection-naïve participant was defined as having an absence of a documented SARS-CoV-2 infection and negative SARS-CoV-2 laboratory test results, including seronegative for anti-N antibody.
§Hybrid immunity was defined as the immune protection in individuals who have had one or more doses of an mRNA COVID-19 vaccine and have evidence of at least one SARS-CoV-2 infection before or after vaccination initiation.
