# Supplementary material for: Immune response kinetics to SARS-CoV-2 infection and COVID-19 vaccination among nursing home residents—Georgia, October 2020–July 2022
Source: PLoS One. 2024 Apr 16;19(4):e0301367. doi: 10.1371/journal.pone.0301367 (PMC11020945; doi:10.1371/journal.pone.0301367)
Supplement: S3 Table — *Spike exposure is defined as exposure to the viral spike protein due to either a SARS-CoV-2 infection(s) or a dose(s) of an mRNA COVID-19 vaccine receipt. The primary series was considered as two spike exposures. †Hybrid immunity was defined as the immune protection in individuals who have had one or more doses of an mRNA COVID-19 vaccine and have evidence of at least one SARS-CoV-2 infection before or after vaccination initiation. ‡ A moderate or severely immunocompromising condition included the following: recent or active malignancy, bone marrow transplant, solid organ transplant, primary or secondary immune deficiency, or the use of oral or intravenous steroids for more than a month or any immunosuppressant drugs. (XLSX) [file pone.0301367.s008.xlsx]

## Sheet: Supplemental Table S3
Supplemental Table S3: Range of SARS-CoV-2 % Memory B Cells Among Participants with Hybrid Immunity, By Number of Spike Exposure* – Georgia, December 2020– July 2022, n=15
Hybrid† Group	Time Period from the last mRNA COVID-19 vaccine dose (months)	Number of participants	% S IgG	%S IgA	%N-IgG	%N IgA	Total IgG
			Min-Max	Min-Max	Min-Max	Min-Max	Min-Max
Immuncompromised‡
3 exposures	1-2 months post second dose	1	2.31	0.32	0	0.45	240.7
3 exposures	7 months post second dose	1	0	0	0	0	622.2
4 exposures	1 month post third dose	1	6.86	6.7	0.31	0	7650
4 exposures	3 months post third dose	2	1.79-5.21	0.00-0.00	0.00-0.00	0.00-0.00	1200.0-2470.6
4 exposures	4 months post third dose	1	0	0	0	0	116.7
4 exposures	5 months post third dose	1	0.28	0	0	0	697.7
5 exposures	1 month post third dose	1	4.67	1.45	2.28	0	3075
5 exposures	0-1 months post fourth dose	1	6.2	0	0.9	0.1	3576.9
5 exposures	>1-2 months post fourth dose	1	3.7	0	0.9	0.1	3393.8
5 exposures	5 months post third dose	1	2.15	0.06	0	0	822.4
6 exposures	1.1-2 months post fourth dose	1	1.7	0	0.1	0	10909.1
Non-immunocompromised
3 exposures	1-2 months post second dose	1	4.29	0.13	0.1	0	900
3 exposures	7 months post second dose	1	0.42	0	0	0	536.4
4 exposures	1 month post third dose	2	1.85-5.68	0.00-1.12	0.00-0.25	0.00-0.11	1636.4-10607.1
4 exposures	3 months post third dose	2	2.02-5.00	0.00-1.32	0.00-0.00	0.00-0.00	1015.6-7615.4
4 exposures	4 months post third dose	1	2.6	0	0	0	1800
4 exposures	5 months post third dose	3	0.00-2.1	0.0-0.7	0.00-0.2	0.0-0.0	757.6-1800.0
5 exposures	0-1 months post fourth dose	1	0	0	0	0	846.2
5 exposures	1.1-2 months post fourth dose	1	1.7	0	0	0	2036.4
*Spike exposure was defined as exposure to the viral spike protein due to either SARS-CoV-2 infection(s) or mRNA COVID-19 vaccine(s). The primary series of COVID-19 vaccine was considered as two spike exposures
†Hybrid immunity was defined as the immune protection in individuals who have had one or more doses of an mRNA COVID-19 vaccine and have evidence of at least one SARS-CoV-2 infection before or after vaccination initiation.
‡A moderate or severely immunocompromising condition included the following: recent or active malignancy, bone marrow transplant, solid organ transplant, primary or secondary immune deficiency, or the use of oral or intravenous steroids for more than a month or any immunosuppressant drugs.
S-Full length Spike; N-Nucleocapsid
